# Supplementary material for: Post genome-wide association studies functional characterization of prostate cancer risk loci
Source: BMC Genomics. 2013 Dec 9;14(Suppl 8):S9. doi: 10.1186/1471-2164-14-S8-S9 (PMC4042239; doi:10.1186/1471-2164-14-S8-S9)
Supplement: Additional file 1 — Summary of the linkage disequilibrium (LD) relationship among the identified 1828 PCa SNPs. [file 1471-2164-14-S8-S9-S1.xlsx]

## Sheet: Sheet1
Chromosome	position	marker1	Chromosome	position	marker2	r2
chr2	173019799	rs12621278	chr2	173019799	rs12621278	1
chr2	173019799	rs12621278	chr2	173021699	rs1574259	1
chr2	173019799	rs12621278	chr2	173017864	rs13410475	1
chr2	173019799	rs12621278	chr2	173022211	rs1574256	1
chr2	173019799	rs12621278	chr2	173022959	rs12052253	1
chr2	173019799	rs12621278	chr2	173016440	rs16860397	1
chr2	173019799	rs12621278	chr2	173016002	rs10207654	1
chr2	173019799	rs12621278	chr2	173015972	rs10207640	1
chr2	173019799	rs12621278	chr2	173024463	rs12052385	1
chr2	173019799	rs12621278	chr2	173014093	rs3762618	1
chr2	173019799	rs12621278	chr2	173013628	rs4405725	1
chr2	173019799	rs12621278	chr2	173026072	rs16860419	1
chr2	173019799	rs12621278	chr2	173026425	rs115112210	1
chr2	173019799	rs12621278	chr2	173027358	rs16860426	1
chr2	173019799	rs12621278	chr2	173012046	rs79416408	1
chr2	173019799	rs12621278	chr2	173011777	rs78181761	1
chr2	173019799	rs12621278	chr2	173011637	rs76837457	1
chr2	173019799	rs12621278	chr2	173011556	rs80010354	1
chr2	173019799	rs12621278	chr2	173011497	rs74483274	1
chr2	173019799	rs12621278	chr2	173028176	rs77167534	1
chr2	173019799	rs12621278	chr2	173011311	rs56892098	1
chr2	173019799	rs12621278	chr2	173011293	rs57878744	1
chr2	173019799	rs12621278	chr2	173011277	rs28485589	1
chr2	173019799	rs12621278	chr2	173010252	rs79160711	1
chr2	173019799	rs12621278	chr2	173030037	rs116532339	1
chr2	173019799	rs12621278	chr2	173009185	rs75689576	1
chr2	173019799	rs12621278	chr2	173007512	rs75979419	1
chr2	173019799	rs12621278	chr2	173032502	rs75888567	1
chr2	173019799	rs12621278	chr2	173033154	rs12622724	1
chr2	173019799	rs12621278	chr2	173033490	rs12613307	1
chr2	173019799	rs12621278	chr2	173036069	rs74461567	1
chr2	173019799	rs12621278	chr2	173039322	rs116108611	1
chr2	173019799	rs12621278	chr2	173042962	rs16860478	1
chr2	173019799	rs12621278	chr2	173048455	rs55867175	1
chr2	173019799	rs12621278	chr2	173050613	rs16860513	1
chr2	173019799	rs12621278	chr2	173050662	rs16860515	1
chr2	173019799	rs12621278	chr2	173052374	rs9636257	1
chr2	173019799	rs12621278	chr2	173052926	rs2293647	1
chr2	173019799	rs12621278	chr2	173060403	rs2293648	1
chr2	173019799	rs12621278	chr2	173061070	rs10930559	1
chr2	173019799	rs12621278	chr2	173070292	rs79474289	1
chr2	173019799	rs12621278	chr2	173075206	rs2293645	1
chr2	173019799	rs12621278	chr2	173076604	rs16860634	1
chr2	173019799	rs12621278	chr2	173082670	rs78534109	1
chr2	173019799	rs12621278	chr2	173083637	rs60096331	1
chr2	173019799	rs12621278	chr2	173084565	rs59476799	1
chr2	173019799	rs12621278	chr2	173085523	rs57404607	1
chr2	173019799	rs12621278	chr2	173085548	rs59374567	1
chr2	173019799	rs12621278	chr2	173086590	rs59970483	1
chr2	173019799	rs12621278	chr2	173087476	rs78623829	1
chr2	173019799	rs12621278	chr2	173091023	rs115142421	1
chr2	173019799	rs12621278	chr2	173091232	rs76738244	1
chr2	173019799	rs12621278	chr2	173103619	rs75669437	1
chr2	173019799	rs12621278	chr2	173108013	rs57587465	1
chr2	173019799	rs12621278	chr2	173109369	rs6741759	1
chr2	173019799	rs12621278	chr2	173109510	rs79481012	1
chr2	173019799	rs12621278	chr2	173109594	rs56882727	1
chr2	173019799	rs12621278	chr2	173109912	rs6730284	1
chr2	173019799	rs12621278	chr2	173113576	rs6743174	1
chr2	173019799	rs12621278	chr2	173118414	rs74355465	1
chr2	173019799	rs12621278	chr2	173119250	rs115160117	1
chr2	173019799	rs12621278	chr2	173123952	rs78647569	1
chr2	173019799	rs12621278	chr2	173006117	rs77282844	0.85
chr2	173019799	rs12621278	chr2	173012548	rs13414928	0.826
chr2	173019799	rs12621278	chr2	173004498	rs76264695	0.826
chr2	173019799	rs12621278	chr2	173001830	rs76862931	0.826
chr2	173019799	rs12621278	chr2	173001808	rs79121204	0.826
chr2	173019799	rs12621278	chr2	172998533	rs2272496	0.826
chr2	173019799	rs12621278	chr2	172997871	rs78582092	0.826
chr2	173019799	rs12621278	chr2	172997485	rs1001926	0.826
chr2	173019799	rs12621278	chr2	172997063	rs2178476	0.826
chr2	173019799	rs12621278	chr2	172994565	rs76733736	0.826
chr2	173019799	rs12621278	chr2	173026490	rs114161133	0.655
chr2	173019799	rs12621278	chr2	173009521	rs59454075	0.655
chr2	173019799	rs12621278	chr2	173003651	rs12053442	0.655
chr2	173019799	rs12621278	chr2	172998808	rs76058534	0.655
chr2	173019799	rs12621278	chr2	172996583	rs2008518	0.655
chr2	173019799	rs12621278	chr2	173079524	rs16860643	0.655
chr2	173019799	rs12621278	chr2	173025034	rs16860416	0.649
chr2	173019799	rs12621278	chr2	173037960	rs12620581	0.649
chr2	173019799	rs12621278	chr2	173045741	rs16860497	0.649
chr2	173019799	rs12621278	chr2	173083936	rs10205409	0.649
chr2	173019799	rs12621278	chr2	173085630	rs10803874	0.649
chr2	173019799	rs12621278	chr2	173104396	rs10208469	0.649
chr2	173019799	rs12621278	chr2	173105069	rs75073297	0.649
chr2	173019799	rs12621278	chr2	173106273	rs2178477	0.649
chr2	173019799	rs12621278	chr2	173107363	rs7589362	0.649
chr2	173019799	rs12621278	chr2	173109740	rs6727229	0.649
chr2	173019799	rs12621278	chr2	173022585	rs10210544	0.579
chr2	173019799	rs12621278	chr2	173023963	rs13387602	0.579
chr2	173019799	rs12621278	chr2	173026817	rs13421350	0.579
chr2	173019799	rs12621278	chr2	173018626	rs4993281	0.522
chr2	173019799	rs12621278	chr2	173016564	rs7604404	0.522
chr2	173019799	rs12621278	chr2	173013977	rs7596259	0.522
chr2	173019799	rs12621278	chr2	173013419	rs58514604	0.522
chr2	173019799	rs12621278	chr2	173028626	rs6726739	0.522
chr2	173019799	rs12621278	chr2	173029202	rs28595036	0.522
chr2	173019799	rs12621278	chr2	173355602	rs16860869	0.51
chr2	173019799	rs12621278	chr2	173387533	rs72908147	0.51
chr2	173019799	rs12621278	chr2	173407749	rs72900230	0.51
chr2	173019799	rs12621278	chr2	173408989	rs17756739	0.51
chr2	173019799	rs12621278	chr2	173422183	rs72906193	0.51
chr2	173019799	rs12621278	chr2	173424965	rs17706349	0.51
chr2	43407453	rs1465618	chr2	43407453	rs1465618	1
chr2	43407453	rs1465618	chr2	43409010	rs4340576	0.945
chr2	43407453	rs1465618	chr2	43391215	rs6714624	0.731
chr2	43407453	rs1465618	chr2	43443833	rs11693801	0.636
chr2	43407453	rs1465618	chr2	43355306	rs6544638	0.583
chr2	63154668	rs6545977	chr2	63154668	rs6545977	1
chr2	63154668	rs6545977	chr2	63131347	rs58235267	0.692
chr2	63154668	rs6545977	chr2	62964508	rs2539982	0.531
chr2	63154668	rs6545977	chr2	62958408	rs2539981	0.531
chr2	63154668	rs6545977	chr2	63067474	rs2710647	0.527
chr2	62985235	rs721048	chr2	62985235	rs721048	1
chr2	62985235	rs721048	chr2	62988383	rs2710646	1
chr2	62985235	rs721048	chr2	62880841	rs17432497	1
chr2	62985235	rs721048	chr2	63091850	rs2553041	1
chr2	62985235	rs721048	chr2	62863853	rs62179314	1
chr2	62985235	rs721048	chr2	62845222	rs62179283	1
chr2	62985235	rs721048	chr2	62807414	rs62177751	1
chr2	62985235	rs721048	chr2	63180500	rs62180273	1
chr2	62985235	rs721048	chr2	63194519	rs62180307	1
chr2	62985235	rs721048	chr2	62762381	rs62177748	1
chr2	62985235	rs721048	chr2	63173410	rs62180268	0.92
chr2	62985235	rs721048	chr2	63174028	rs62180269	0.92
chr2	62985235	rs721048	chr2	63176645	rs62180270	0.92
chr2	62985235	rs721048	chr2	63177560	rs62180271	0.92
chr2	62985235	rs721048	chr2	63180502	rs62180274	0.92
chr2	62985235	rs721048	chr2	63183979	rs62180275	0.92
chr2	62985235	rs721048	chr2	63184124	rs62180276	0.92
chr2	62985235	rs721048	chr2	63185280	rs79036893	0.92
chr2	62985235	rs721048	chr2	63196539	rs62180308	0.92
chr2	62985235	rs721048	chr2	63207719	rs62180310	0.92
chr2	62985235	rs721048	chr2	63239485	rs77756925	0.92
chr2	62985235	rs721048	chr2	63242754	rs62180320	0.92
chr2	62985235	rs721048	chr2	63243994	rs17408652	0.92
chr2	62985235	rs721048	chr2	63244500	rs7568224	0.92
chr2	62985235	rs721048	chr2	63251478	rs17408841	0.92
chr2	62985235	rs721048	chr2	63255477	rs2421862	0.92
chr2	62985235	rs721048	chr2	63261813	rs62180322	0.92
chr2	62985235	rs721048	chr2	63263575	rs13411657	0.92
chr2	62985235	rs721048	chr2	63316024	rs62177792	0.92
chr2	62985235	rs721048	chr2	63318446	rs1850984	0.92
chr2	62985235	rs721048	chr2	63319681	rs13422328	0.92
chr2	62985235	rs721048	chr2	63319967	rs17432775	0.92
chr2	62985235	rs721048	chr2	63329144	rs62177795	0.92
chr2	62985235	rs721048	chr2	63271233	rs13431765	0.915
chr2	62985235	rs721048	chr2	63270110	rs62180324	0.85
chr2	62985235	rs721048	chr2	63276999	rs7605319	0.85
chr2	62985235	rs721048	chr2	63278935	rs13427868	0.85
chr2	62985235	rs721048	chr2	63287347	rs17432684	0.85
chr2	62985235	rs721048	chr2	63288700	rs17348134	0.85
chr2	62985235	rs721048	chr2	63300704	rs13417792	0.85
chr2	62985235	rs721048	chr2	63179177	rs62180272	0.834
chr2	62985235	rs721048	chr2	63313313	rs6718609	0.834
chr2	62985235	rs721048	chr2	62814683	rs62179277	0.831
chr2	62985235	rs721048	chr2	63265793	rs62180323	0.79
chr2	62985235	rs721048	chr2	63233202	rs62180317	0.764
chr2	62985235	rs721048	chr2	63304364	rs62177782	0.764
chr2	62985235	rs721048	chr2	63307905	rs10203263	0.764
chr2	62985235	rs721048	chr2	63311885	rs10169579	0.598
chr2	62985235	rs721048	chr2	62724823	rs62177680	0.588
chr2	62985235	rs721048	chr2	62658728	rs17025954	0.588
chr2	62985235	rs721048	chr2	62712650	rs56239516	0.564
chr3	129521063	rs10934853	chr3	129521063	rs10934853	1
chr3	129521063	rs10934853	chr3	129529333	rs4857841	1
chr3	129521063	rs10934853	chr3	129422047	rs4323023	0.909
chr3	129521063	rs10934853	chr3	129541307	rs3849531	0.866
chr3	129521063	rs10934853	chr3	129554499	rs1735549	0.865
chr3	129521063	rs10934853	chr3	129558088	rs1735546	0.865
chr3	129521063	rs10934853	chr3	129476850	rs2811529	0.865
chr3	129521063	rs10934853	chr3	129461485	rs4555544	0.865
chr3	129521063	rs10934853	chr3	129446138	rs13434079	0.865
chr3	129521063	rs10934853	chr3	129444086	rs9843281	0.865
chr3	129521063	rs10934853	chr3	129440703	rs78914317	0.865
chr3	129521063	rs10934853	chr3	129430839	rs4857878	0.865
chr3	129521063	rs10934853	chr3	129430750	rs4857877	0.865
chr3	129521063	rs10934853	chr3	129429478	rs9830294	0.865
chr3	129521063	rs10934853	chr3	129428039	rs6777054	0.865
chr3	129521063	rs10934853	chr3	129427167	rs6775988	0.865
chr3	129521063	rs10934853	chr3	129426018	rs4857838	0.865
chr3	129521063	rs10934853	chr3	129425069	rs9873786	0.865
chr3	129521063	rs10934853	chr3	129423224	rs6439122	0.865
chr3	129521063	rs10934853	chr3	129423130	rs7372902	0.865
chr3	129521063	rs10934853	chr3	129423043	rs9845651	0.865
chr3	129521063	rs10934853	chr3	129421724	rs9857235	0.865
chr3	129521063	rs10934853	chr3	129420335	rs9847576	0.865
chr3	129521063	rs10934853	chr3	129419222	rs9879866	0.865
chr3	129521063	rs10934853	chr3	129419217	rs9879865	0.865
chr3	129521063	rs10934853	chr3	129418151	rs6439121	0.865
chr3	129521063	rs10934853	chr3	129417464	rs4384971	0.865
chr3	129521063	rs10934853	chr3	129417019	rs6770140	0.865
chr3	129521063	rs10934853	chr3	129416966	rs4857875	0.865
chr3	129521063	rs10934853	chr3	129416959	rs4857874	0.865
chr3	129521063	rs10934853	chr3	129416908	rs4857873	0.865
chr3	129521063	rs10934853	chr3	129416512	rs4857872	0.865
chr3	129521063	rs10934853	chr3	129416476	rs4857871	0.865
chr3	129521063	rs10934853	chr3	129415893	rs11707297	0.865
chr3	129521063	rs10934853	chr3	129414092	rs7372439	0.865
chr3	129521063	rs10934853	chr3	129405877	rs6439119	0.865
chr3	129521063	rs10934853	chr3	129402713	rs2811508	0.865
chr3	129521063	rs10934853	chr3	129401645	rs2687720	0.865
chr3	129521063	rs10934853	chr3	129400690	rs2492285	0.865
chr3	129521063	rs10934853	chr3	129399241	rs2811509	0.865
chr3	129521063	rs10934853	chr3	129394510	rs2811512	0.865
chr3	129521063	rs10934853	chr3	129392254	rs2811513	0.865
chr3	129521063	rs10934853	chr3	129390619	rs2811514	0.865
chr3	129521063	rs10934853	chr3	129388208	rs2811515	0.865
chr3	129521063	rs10934853	chr3	129388141	rs2811516	0.865
chr3	129521063	rs10934853	chr3	129387633	rs2811482	0.865
chr3	129521063	rs10934853	chr3	129387186	rs2811481	0.865
chr3	129521063	rs10934853	chr3	129384781	rs2811480	0.865
chr3	129521063	rs10934853	chr3	129384476	rs2811479	0.865
chr3	129521063	rs10934853	chr3	129381191	rs2811476	0.865
chr3	129521063	rs10934853	chr3	129377916	rs2687729	0.865
chr3	129521063	rs10934853	chr3	129374727	rs2999052	0.865
chr3	129521063	rs10934853	chr3	129371977	rs3122173	0.865
chr3	129521063	rs10934853	chr3	129371037	rs2955120	0.865
chr3	129521063	rs10934853	chr3	129370757	rs872267	0.865
chr3	129521063	rs10934853	chr3	129364754	rs2955118	0.865
chr3	129521063	rs10934853	chr3	129361507	rs2999049	0.865
chr3	129521063	rs10934853	chr3	129361106	rs2999048	0.865
chr3	129521063	rs10934853	chr3	129350087	rs67451924	0.865
chr3	129521063	rs10934853	chr3	129348200	rs2955102	0.865
chr3	129521063	rs10934853	chr3	129339263	rs6414310	0.865
chr3	129521063	rs10934853	chr3	129318977	rs4857836	0.865
chr3	129521063	rs10934853	chr3	129305010	rs7641133	0.865
chr3	129521063	rs10934853	chr3	129300198	rs7632756	0.862
chr3	129521063	rs10934853	chr3	129413556	rs7374072	0.821
chr3	129521063	rs10934853	chr3	129401735	rs76263556	0.821
chr3	129521063	rs10934853	chr3	129378676	rs1554535	0.821
chr3	129521063	rs10934853	chr3	129352750	rs2461794	0.821
chr3	129521063	rs10934853	chr3	129319009	rs4857837	0.821
chr3	129521063	rs10934853	chr3	129424129	rs6439123	0.818
chr3	129521063	rs10934853	chr3	129420827	rs9814834	0.818
chr3	129521063	rs10934853	chr3	129395953	rs883238	0.818
chr3	129521063	rs10934853	chr3	129364303	rs2955117	0.818
chr3	129521063	rs10934853	chr3	129291192	rs7355887	0.818
chr3	129521063	rs10934853	chr3	129560292	rs6785384	0.779
chr3	129521063	rs10934853	chr3	129563950	rs1735545	0.779
chr3	129521063	rs10934853	chr3	129401736	rs2811485	0.779
chr3	129521063	rs10934853	chr3	129577183	rs1702119	0.774
chr3	129521063	rs10934853	chr3	129578342	rs3021461	0.738
chr3	129521063	rs10934853	chr3	129578457	rs2977565	0.738
chr3	129521063	rs10934853	chr3	129301752	rs4857866	0.734
chr3	129521063	rs10934853	chr3	129566022	rs1702122	0.731
chr3	129521063	rs10934853	chr3	129574792	rs1735538	0.73
chr3	129521063	rs10934853	chr3	129473839	rs2811413	0.707
chr3	129521063	rs10934853	chr3	129588957	rs2977562	0.65
chr3	129521063	rs10934853	chr3	129589710	rs7373685	0.65
chr3	129521063	rs10934853	chr3	129590672	rs1625296	0.65
chr3	129521063	rs10934853	chr3	129593864	rs4241495	0.65
chr3	129521063	rs10934853	chr3	129597277	rs7632169	0.65
chr3	129521063	rs10934853	chr3	129605086	rs2659685	0.607
chr3	129521063	rs10934853	chr3	129592631	rs3887841	0.602
chr3	129521063	rs10934853	chr3	129593460	rs729847	0.602
chr3	129521063	rs10934853	chr3	129589226	rs2977561	0.568
chr3	129521063	rs10934853	chr3	129605510	rs1735537	0.565
chr3	129521063	rs10934853	chr3	129601401	rs1702136	0.561
chr3	129521063	rs10934853	chr3	129602255	rs760383	0.561
chr3	129521063	rs10934853	chr3	129521379	rs12486127	0.542
chr3	129521063	rs10934853	chr3	129521524	rs12486156	0.542
chr3	129521063	rs10934853	chr3	129519476	rs13095166	0.542
chr3	129521063	rs10934853	chr3	129546808	rs4857879	0.542
chr3	129521063	rs10934853	chr3	129542300	rs1735558	0.505
chr3	129521063	rs10934853	chr3	129245944	rs4857834	0.505
chr3	87256014	rs17181170	chr3	87256014	rs17181170	1
chr3	87256014	rs17181170	chr3	87258674	rs7628934	1
chr3	87256014	rs17181170	chr3	87263838	rs6791387	1
chr3	87256014	rs17181170	chr3	87264949	rs62257768	1
chr3	87256014	rs17181170	chr3	87268449	rs17023964	1
chr3	87256014	rs17181170	chr3	87257775	rs55669402	0.967
chr3	87256014	rs17181170	chr3	87267001	rs6770433	0.967
chr3	87256014	rs17181170	chr3	87274781	rs60086365	0.967
chr3	87256014	rs17181170	chr3	87255322	rs7642887	0.934
chr3	87256014	rs17181170	chr3	87275468	rs2088396	0.934
chr3	87256014	rs17181170	chr3	87265294	rs6797598	0.846
chr3	87256014	rs17181170	chr3	87279251	rs73142665	0.846
chr3	87256014	rs17181170	chr3	87283325	rs1844097	0.846
chr3	87256014	rs17181170	chr3	87288117	rs73142696	0.846
chr3	87256014	rs17181170	chr3	87271714	rs17023969	0.819
chr3	87256014	rs17181170	chr3	87237617	rs62257761	0.819
chr3	87256014	rs17181170	chr3	87256421	rs7639047	0.789
chr3	87256014	rs17181170	chr3	87304060	rs4527381	0.777
chr3	87256014	rs17181170	chr3	87257172	rs62257764	0.754
chr3	87256014	rs17181170	chr3	87262199	rs7638889	0.754
chr3	87256014	rs17181170	chr3	87281079	rs9856752	0.737
chr3	87256014	rs17181170	chr3	87281221	rs2220407	0.737
chr3	87256014	rs17181170	chr3	87287769	rs6788616	0.737
chr3	87256014	rs17181170	chr3	87291926	rs12493488	0.737
chr3	87256014	rs17181170	chr3	87257120	rs62257763	0.72
chr3	87256014	rs17181170	chr3	87309473	rs58864504	0.683
chr3	87256014	rs17181170	chr3	87311162	rs6805890	0.683
chr3	87256014	rs17181170	chr3	87312176	rs7652846	0.683
chr3	87256014	rs17181170	chr3	87291839	rs6801665	0.666
chr3	87256014	rs17181170	chr3	87244991	rs17181079	0.595
chr3	87256014	rs17181170	chr3	87277406	rs7428069	0.595
chr3	87256014	rs17181170	chr3	87277686	rs1844098	0.595
chr3	87256014	rs17181170	chr3	87284774	rs1825895	0.595
chr3	87256014	rs17181170	chr3	87291469	rs6798262	0.595
chr3	87256014	rs17181170	chr3	87268192	rs9873581	0.574
chr3	87256014	rs17181170	chr3	87284199	rs9872824	0.574
chr3	87256014	rs17181170	chr3	87287700	rs4859042	0.574
chr3	87256014	rs17181170	chr3	87288175	rs9877721	0.574
chr3	87256014	rs17181170	chr3	87289178	rs56378315	0.574
chr3	87256014	rs17181170	chr3	87289519	rs11918292	0.574
chr3	87256014	rs17181170	chr3	87290734	rs34610470	0.574
chr3	87256014	rs17181170	chr3	87291354	rs1386925	0.574
chr3	87256014	rs17181170	chr3	87319480	rs4859044	0.573
chr3	87256014	rs17181170	chr3	87319911	rs4241555	0.573
chr3	87256014	rs17181170	chr3	87234030	rs11716458	0.567
chr3	87256014	rs17181170	chr3	87271152	rs1497413	0.558
chr3	87256014	rs17181170	chr3	87257258	rs6795510	0.553
chr3	87256014	rs17181170	chr3	87257326	rs6788255	0.553
chr3	87256014	rs17181170	chr3	87258418	rs4858949	0.553
chr3	87256014	rs17181170	chr3	87259371	rs7623082	0.553
chr3	87256014	rs17181170	chr3	87262020	rs2341251	0.553
chr3	87256014	rs17181170	chr3	87268350	rs1039154	0.553
chr3	87256014	rs17181170	chr3	87270863	rs1844100	0.553
chr3	87256014	rs17181170	chr3	87285355	rs2129872	0.536
chr3	87256014	rs17181170	chr3	87285916	rs34761735	0.536
chr3	87256014	rs17181170	chr3	87286714	rs7639237	0.536
chr3	87256014	rs17181170	chr3	87290811	rs13064285	0.536
chr3	87256014	rs17181170	chr3	87294003	rs2047371	0.536
chr3	87256014	rs17181170	chr3	87301187	rs9843162	0.536
chr3	87256014	rs17181170	chr3	87266573	rs6769886	0.532
chr3	87256014	rs17181170	chr3	87290980	rs62257771	0.523
chr3	87256014	rs17181170	chr3	87260947	rs58388371	0.515
chr3	87256014	rs17181170	chr3	87291847	rs12493464	0.5
chr3	87256014	rs17181170	chr3	87298011	rs9826981	0.5
chr3	87193364	rs2660753	chr3	87193364	rs2660753	1
chr3	87193364	rs2660753	chr3	87193456	rs2575750	1
chr3	87193364	rs2660753	chr3	87201496	rs1436642	1
chr3	87193364	rs2660753	chr3	87202233	rs1865866	1
chr3	87193364	rs2660753	chr3	87192782	rs2660752	0.557
chr3	87193364	rs2660753	chr3	87192713	rs2575749	0.557
chr3	87193364	rs2660753	chr3	87192399	rs2575748	0.557
chr3	87193364	rs2660753	chr3	87192041	rs2575747	0.557
chr3	87193364	rs2660753	chr3	87194802	rs2575760	0.557
chr3	87193364	rs2660753	chr3	87191689	rs7630535	0.557
chr3	87193364	rs2660753	chr3	87195198	rs2575759	0.557
chr3	87193364	rs2660753	chr3	87195876	rs2660754	0.557
chr3	87193364	rs2660753	chr3	87190790	rs2660750	0.557
chr3	87193364	rs2660753	chr3	87190596	rs2575808	0.557
chr3	87193364	rs2660753	chr3	87190280	rs2575803	0.557
chr3	87193364	rs2660753	chr3	87190018	rs2660749	0.557
chr3	87193364	rs2660753	chr3	87197152	rs979626	0.557
chr3	87193364	rs2660753	chr3	87197303	rs979625	0.557
chr3	87193364	rs2660753	chr3	87197522	rs2660766	0.557
chr3	87193364	rs2660753	chr3	87188970	rs2575793	0.557
chr3	87193364	rs2660753	chr3	87188780	rs2575791	0.557
chr3	87193364	rs2660753	chr3	87188155	rs2028087	0.557
chr3	87193364	rs2660753	chr3	87188143	rs9310046	0.557
chr3	87193364	rs2660753	chr3	87198616	rs2340480	0.557
chr3	87193364	rs2660753	chr3	87187843	rs2660748	0.557
chr3	87193364	rs2660753	chr3	87199241	rs7620974	0.557
chr3	87193364	rs2660753	chr3	87187365	rs2575785	0.557
chr3	87193364	rs2660753	chr3	87187237	rs2660747	0.557
chr3	87193364	rs2660753	chr3	87187085	rs2660746	0.557
chr3	87193364	rs2660753	chr3	87185976	rs2575776	0.557
chr3	87193364	rs2660753	chr3	87185891	rs2575773	0.557
chr3	87193364	rs2660753	chr3	87202862	rs2660763	0.557
chr3	87193364	rs2660753	chr3	87202941	rs12714674	0.557
chr3	87193364	rs2660753	chr3	87203393	rs2340481	0.557
chr3	87193364	rs2660753	chr3	87204339	rs9881102	0.557
chr3	87193364	rs2660753	chr3	87205657	rs2575752	0.557
chr3	87193364	rs2660753	chr3	87206452	rs9872223	0.557
chr3	87193364	rs2660753	chr3	87206642	rs2575751	0.557
chr3	87193364	rs2660753	chr3	87206895	rs7645713	0.557
chr3	87193364	rs2660753	chr3	87173234	rs13078933	0.546
chr3	87193364	rs2660753	chr3	87173183	rs13099234	0.546
chr3	87193364	rs2660753	chr3	87172889	rs77043003	0.546
chr3	87193364	rs2660753	chr3	87172274	rs17023826	0.546
chr3	87193364	rs2660753	chr3	87217490	rs17023900	0.541
chr3	87193364	rs2660753	chr3	87218319	rs17023902	0.541
chr3	87193364	rs2660753	chr3	87220077	rs114250359	0.541
chr3	87193364	rs2660753	chr3	87221572	rs78718649	0.541
chr3	87193364	rs2660753	chr3	87223004	rs78269931	0.541
chr3	87193364	rs2660753	chr3	87230612	rs75219487	0.541
chr3	87193364	rs2660753	chr3	87237564	rs78610930	0.541
chr3	87193364	rs2660753	chr3	87240193	rs78525152	0.541
chr3	87193364	rs2660753	chr3	87196711	rs2575757	0.528
chr3	87193364	rs2660753	chr3	87196775	rs2575756	0.528
chr3	87193364	rs2660753	chr3	87186236	rs2575778	0.528
chr3	87193364	rs2660753	chr3	87186143	rs2575777	0.528
chr3	87193364	rs2660753	chr3	87189252	rs2575797	0.502
chr4	95733632	rs12500426	chr4	95733632	rs12500426	1
chr4	95733632	rs12500426	chr4	95730119	rs10019505	0.967
chr4	95733632	rs12500426	chr4	95729661	rs4634230	0.967
chr4	95733632	rs12500426	chr4	95728786	rs7662466	0.967
chr4	95733632	rs12500426	chr4	95740381	rs12648941	0.967
chr4	95733632	rs12500426	chr4	95725237	rs2172448	0.967
chr4	95733632	rs12500426	chr4	95726199	rs6532491	0.934
chr4	95733632	rs12500426	chr4	95743861	rs10034824	0.934
chr4	95733632	rs12500426	chr4	95722601	rs3843444	0.902
chr4	95733632	rs12500426	chr4	95719246	rs3805266	0.902
chr4	95733632	rs12500426	chr4	95713149	rs902981	0.902
chr4	95733632	rs12500426	chr4	95756872	rs6854173	0.901
chr4	95733632	rs12500426	chr4	95744209	rs12639623	0.87
chr4	95733632	rs12500426	chr4	95745264	rs10033326	0.84
chr4	95733632	rs12500426	chr4	95714543	rs10019142	0.806
chr4	95733632	rs12500426	chr4	95749487	rs12639980	0.754
chr4	95733632	rs12500426	chr4	95752990	rs2047025	0.754
chr4	95733632	rs12500426	chr4	95710309	rs7697149	0.754
chr4	95733632	rs12500426	chr4	95724998	rs12639887	0.748
chr4	95733632	rs12500426	chr4	95723335	rs3805263	0.748
chr4	95733632	rs12500426	chr4	95722925	rs5013417	0.748
chr4	95733632	rs12500426	chr4	95722215	rs3805264	0.748
chr4	95733632	rs12500426	chr4	95746782	rs13135257	0.728
chr4	95733632	rs12500426	chr4	95716930	rs973995	0.72
chr4	95733632	rs12500426	chr4	95716677	rs2452601	0.72
chr4	95733632	rs12500426	chr4	95770671	rs11725849	0.72
chr4	95733632	rs12500426	chr4	95770672	rs11725850	0.72
chr4	95733632	rs12500426	chr4	95774856	rs11732687	0.72
chr4	95733632	rs12500426	chr4	95763741	rs6853490	0.719
chr4	95733632	rs12500426	chr4	95730704	rs13122786	0.702
chr4	95733632	rs12500426	chr4	95763308	rs12649976	0.692
chr4	95733632	rs12500426	chr4	95689838	rs2510772	0.678
chr4	95733632	rs12500426	chr4	95727778	rs12642449	0.677
chr4	95733632	rs12500426	chr4	95693443	rs2452589	0.653
chr4	95733632	rs12500426	chr4	95768878	rs11723532	0.64
chr4	95733632	rs12500426	chr4	95770515	rs11734014	0.64
chr4	95733632	rs12500426	chr4	95770990	rs35959898	0.64
chr4	95733632	rs12500426	chr4	95774955	rs11732668	0.64
chr4	95733632	rs12500426	chr4	95777877	rs11724023	0.64
chr4	95733632	rs12500426	chr4	95778106	rs6829381	0.64
chr4	95733632	rs12500426	chr4	95780482	rs7690296	0.64
chr4	95733632	rs12500426	chr4	95781705	rs1543013	0.64
chr4	95733632	rs12500426	chr4	95787048	rs34438564	0.64
chr4	95733632	rs12500426	chr4	95788457	rs60195134	0.64
chr4	95733632	rs12500426	chr4	95791722	rs951613	0.64
chr4	95733632	rs12500426	chr4	95781036	rs12641023	0.615
chr4	95733632	rs12500426	chr4	95802850	rs10031423	0.6
chr4	95733632	rs12500426	chr4	95686281	rs2510774	0.584
chr4	95733632	rs12500426	chr4	95684549	rs2452580	0.584
chr4	95733632	rs12500426	chr4	95682174	rs1972011	0.584
chr4	95733632	rs12500426	chr4	95681444	rs2510776	0.584
chr4	95733632	rs12500426	chr4	95680582	rs2452582	0.584
chr4	95733632	rs12500426	chr4	95680448	rs2452584	0.584
chr4	95733632	rs12500426	chr4	95680159	rs2452585	0.584
chr4	95733632	rs12500426	chr4	95680020	rs75425437	0.584
chr4	95733632	rs12500426	chr4	95679972	rs2510777	0.584
chr4	95733632	rs12500426	chr4	95679471	rs1032420	0.584
chr4	95733632	rs12500426	chr4	95678783	rs2452586	0.584
chr4	95733632	rs12500426	chr4	95678445	rs13110115	0.584
chr4	95733632	rs12500426	chr4	95677965	rs12645971	0.584
chr4	95733632	rs12500426	chr4	95676895	rs3805285	0.584
chr4	95733632	rs12500426	chr4	95676112	rs3792666	0.584
chr4	95733632	rs12500426	chr4	95672758	rs2452571	0.584
chr4	95733632	rs12500426	chr4	95787914	rs71601224	0.567
chr4	95733632	rs12500426	chr4	95792827	rs12511111	0.548
chr4	95733632	rs12500426	chr4	95798615	rs12507763	0.548
chr4	95733632	rs12500426	chr4	95799304	rs6532495	0.548
chr4	95733632	rs12500426	chr4	95799464	rs6532497	0.548
chr4	95733632	rs12500426	chr4	95799427	rs6532496	0.542
chr4	95733632	rs12500426	chr4	95683494	rs13146878	0.534
chr4	95733632	rs12500426	chr4	95794346	rs2280002	0.524
chr4	95733632	rs12500426	chr4	95795420	rs12650641	0.524
chr4	95733632	rs12500426	chr4	95800566	rs12331240	0.524
chr4	95733632	rs12500426	chr4	95800918	rs34507709	0.524
chr4	95733632	rs12500426	chr4	95801131	rs12331253	0.524
chr4	95733632	rs12500426	chr4	95801150	rs13130496	0.524
chr4	95733632	rs12500426	chr4	95804061	rs56921499	0.524
chr4	95733632	rs12500426	chr4	95805247	rs14082	0.524
chr4	95733632	rs12500426	chr4	95806610	rs1048627	0.524
chr4	95733632	rs12500426	chr4	95807297	rs1043853	0.524
chr4	95733632	rs12500426	chr4	95811167	rs1472961	0.524
chr4	95733632	rs12500426	chr4	95811400	rs1472962	0.524
chr4	95733632	rs12500426	chr4	95798823	rs11097433	0.516
chr4	95733632	rs12500426	chr4	95802415	rs71601226	0.5
chr4	95781900	rs17021918	chr4	95781900	rs17021918	1
chr4	95781900	rs17021918	chr4	95773272	rs7674144	1
chr4	95781900	rs17021918	chr4	95794624	rs2280003	1
chr4	95781900	rs17021918	chr4	95796313	rs13121500	1
chr4	95781900	rs17021918	chr4	95797240	rs12505788	1
chr4	95781900	rs17021918	chr4	95798762	rs12500116	1
chr4	95781900	rs17021918	chr4	95799118	rs7694162	1
chr4	95781900	rs17021918	chr4	95800368	rs7659399	1
chr4	95781900	rs17021918	chr4	95801049	rs61597100	1
chr4	95781900	rs17021918	chr4	95767573	rs10015716	0.963
chr4	95781900	rs17021918	chr4	95796420	rs6837308	0.963
chr4	95781900	rs17021918	chr4	95766490	rs7679542	0.963
chr4	95781900	rs17021918	chr4	95798389	rs4699316	0.963
chr4	95781900	rs17021918	chr4	95801236	rs6817664	0.963
chr4	95781900	rs17021918	chr4	95805302	rs10590	0.963
chr4	95781900	rs17021918	chr4	95806698	rs1043848	0.963
chr4	95781900	rs17021918	chr4	95808500	rs3762876	0.963
chr4	95781900	rs17021918	chr4	95809181	rs17021972	0.963
chr4	95781900	rs17021918	chr4	95810999	rs998071	0.963
chr4	95781900	rs17021918	chr4	95814331	rs7681843	0.929
chr4	95781900	rs17021918	chr4	95801382	rs6822544	0.926
chr4	95781900	rs17021918	chr4	95703024	rs2510767	0.926
chr4	95781900	rs17021918	chr4	95700390	rs2452592	0.926
chr4	95781900	rs17021918	chr4	95790999	rs2136486	0.895
chr4	95781900	rs17021918	chr4	95793021	rs12511169	0.895
chr4	95781900	rs17021918	chr4	95694941	rs2452590	0.889
chr4	95781900	rs17021918	chr4	95789188	rs35964087	0.857
chr4	95781900	rs17021918	chr4	95695742	rs2452591	0.853
chr4	95781900	rs17021918	chr4	95740886	rs12510147	0.75
chr4	95781900	rs17021918	chr4	95740109	rs66542996	0.75
chr4	95781900	rs17021918	chr4	95731867	rs35044129	0.75
chr4	95781900	rs17021918	chr4	95724615	rs7682375	0.75
chr4	95781900	rs17021918	chr4	95720742	rs6845201	0.75
chr4	95781900	rs17021918	chr4	95720190	rs4699540	0.75
chr4	95781900	rs17021918	chr4	95720189	rs4699299	0.75
chr4	95781900	rs17021918	chr4	95714931	rs2452009	0.75
chr4	95781900	rs17021918	chr4	95712744	rs2452598	0.75
chr4	95781900	rs17021918	chr4	95712269	rs2452597	0.75
chr4	95781900	rs17021918	chr4	95693145	rs3133150	0.75
chr4	95781900	rs17021918	chr4	95691653	rs1493112	0.75
chr4	95781900	rs17021918	chr4	95688331	rs2510773	0.75
chr4	95781900	rs17021918	chr4	95762448	rs13435269	0.719
chr4	95781900	rs17021918	chr4	95715905	rs2452600	0.718
chr4	95781900	rs17021918	chr4	95692185	rs2452578	0.718
chr4	95781900	rs17021918	chr4	95763185	rs4699312	0.687
chr4	95781900	rs17021918	chr4	95747890	rs9997813	0.682
chr4	95781900	rs17021918	chr4	95666415	rs2162346	0.649
chr4	95781900	rs17021918	chr4	95782995	rs1509620	0.609
chr4	95781900	rs17021918	chr4	95793146	rs7689746	0.609
chr4	95781900	rs17021918	chr4	95807588	rs1139697	0.609
chr4	95781900	rs17021918	chr4	95658979	rs2433324	0.581
chr4	95781900	rs17021918	chr4	95657737	rs2510787	0.581
chr4	95781900	rs17021918	chr4	95750586	rs74457440	0.538
chr4	95781900	rs17021918	chr4	95677473	rs2510778	0.537
chr4	95781900	rs17021918	chr4	95701076	rs2510768	0.512
chr4	95781900	rs17021918	chr4	95700400	rs2510769	0.512
chr4	95781900	rs17021918	chr4	95695812	rs17394213	0.512
chr4	106280983	rs7679673	chr4	106280983	rs7679673	1
chr4	106280983	rs7679673	chr4	106284757	rs10007915	1
chr4	106280983	rs7679673	chr4	106334899	rs1015521	0.872
chr4	106280983	rs7679673	chr4	106344034	rs6533182	0.872
chr4	106280983	rs7679673	chr4	106348403	rs7663401	0.813
chr4	106280983	rs7679673	chr4	106350659	rs2007403	0.813
chr4	106280983	rs7679673	chr4	106352633	rs6533183	0.813
chr4	106280983	rs7679673	chr4	106356482	rs2047409	0.813
chr4	106280983	rs7679673	chr4	106357595	rs11735256	0.813
chr4	106280983	rs7679673	chr4	106364184	rs6839705	0.813
chr4	106280983	rs7679673	chr4	106368207	rs7674220	0.813
chr4	106280983	rs7679673	chr4	106343031	rs2047408	0.801
chr4	106280983	rs7679673	chr4	106371091	rs1391439	0.776
chr4	106280983	rs7679673	chr4	106268596	rs4698932	0.74
chr4	106280983	rs7679673	chr4	106348209	rs1391441	0.73
chr4	106280983	rs7679673	chr4	106359950	rs7655890	0.73
chr4	106280983	rs7679673	chr4	106371292	rs1391438	0.73
chr4	106280983	rs7679673	chr4	106409675	rs2647250	0.704
chr4	106280983	rs7679673	chr4	106336410	rs1391440	0.69
chr4	106280983	rs7679673	chr4	106403678	rs2454205	0.675
chr4	106280983	rs7679673	chr4	106372433	rs7683416	0.672
chr4	106280983	rs7679673	chr4	106387193	rs62330911	0.672
chr4	106280983	rs7679673	chr4	106391084	rs2647246	0.672
chr4	106280983	rs7679673	chr4	106391101	rs2647247	0.672
chr4	106280983	rs7679673	chr4	106394385	rs2647248	0.672
chr4	106280983	rs7679673	chr4	106397738	rs2133086	0.672
chr4	106280983	rs7679673	chr4	106398351	rs7678440	0.672
chr4	106280983	rs7679673	chr4	106401022	rs1032625	0.672
chr4	106280983	rs7679673	chr4	106404046	rs2726459	0.672
chr4	106280983	rs7679673	chr4	106409063	rs2726521	0.672
chr4	106280983	rs7679673	chr4	106412609	rs2726520	0.672
chr4	106280983	rs7679673	chr4	106412783	rs2726519	0.672
chr4	106280983	rs7679673	chr4	106415021	rs2647244	0.672
chr4	106280983	rs7679673	chr4	106404724	rs2726460	0.642
chr4	106280983	rs7679673	chr4	106379814	rs7670522	0.641
chr4	106280983	rs7679673	chr4	106402923	rs2726458	0.641
chr4	106280983	rs7679673	chr4	106412224	rs2647230	0.641
chr4	106280983	rs7679673	chr4	106392648	rs2726518	0.64
chr4	106280983	rs7679673	chr4	106437877	rs2647238	0.61
chr4	106280983	rs7679673	chr4	106468551	rs2726475	0.577
chr4	106280983	rs7679673	chr4	106484797	rs2466918	0.577
chr4	106280983	rs7679673	chr4	106372326	rs7658539	0.568
chr4	106280983	rs7679673	chr4	106475038	rs2726479	0.552
chr4	106280983	rs7679673	chr4	106458216	rs2726507	0.546
chr6	160501364	rs651164	chr6	160501364	rs651164	1
chr6	160753654	rs9364554	chr6	160753654	rs9364554	1
chr6	160753654	rs9364554	chr6	160755182	rs1112444	1
chr6	160753654	rs9364554	chr6	160754505	rs12194182	0.96
chr6	160753654	rs9364554	chr6	160742665	rs3105751	0.96
chr6	160753654	rs9364554	chr6	160728891	rs7740824	0.96
chr6	160753654	rs9364554	chr6	160759340	rs10455782	0.778
chr6	160753654	rs9364554	chr6	160760242	rs7758229	0.778
chr6	160753654	rs9364554	chr6	160762527	rs3123636	0.778
chr6	160753654	rs9364554	chr6	160769130	rs2661839	0.778
chr6	160753654	rs9364554	chr6	160770263	rs3106164	0.747
chr6	160753654	rs9364554	chr6	160773276	rs388170	0.747
chr6	160753654	rs9364554	chr6	160776833	rs9365164	0.718
chr6	160753654	rs9364554	chr6	160778178	rs2292334	0.718
chr6	160753654	rs9364554	chr6	160783522	rs2048327	0.718
chr6	160753654	rs9364554	chr6	160787149	rs9355288	0.718
chr6	160753654	rs9364554	chr6	160785635	rs7769879	0.691
chr6	160753654	rs9364554	chr6	160788644	rs3918285	0.691
chr6	160753654	rs9364554	chr6	160788658	rs3918286	0.691
chr6	160753654	rs9364554	chr6	160802019	rs2063347	0.691
chr6	160753654	rs9364554	chr6	160803284	rs3106162	0.691
chr6	160753654	rs9364554	chr6	160804265	rs2063346	0.691
chr6	160753654	rs9364554	chr6	160792141	rs1810126	0.676
chr6	160753654	rs9364554	chr6	160792642	rs3088442	0.676
chr6	160753654	rs9364554	chr6	160674702	rs3125049	0.6
chr6	160753654	rs9364554	chr6	160691182	rs3120137	0.568
chr6	160753654	rs9364554	chr6	160670633	rs6911381	0.537
chr6	160753654	rs9364554	chr6	160670459	rs6933264	0.537
chr6	160753654	rs9364554	chr6	160666502	rs3103347	0.537
chr6	160753654	rs9364554	chr6	160665228	rs3103348	0.537
chr6	160753654	rs9364554	chr6	160661612	rs3120139	0.537
chr6	160753654	rs9364554	chr6	160660826	rs3125050	0.537
chr6	160753654	rs9364554	chr6	160660711	rs3103349	0.537
chr6	160753654	rs9364554	chr6	160658821	rs3120140	0.537
chr6	160753654	rs9364554	chr6	160658720	rs3125051	0.537
chr6	160753654	rs9364554	chr6	160658363	rs3125052	0.537
chr6	160753654	rs9364554	chr6	160657792	rs3127591	0.537
chr6	160753654	rs9364554	chr6	160657380	rs3106167	0.537
chr6	160753654	rs9364554	chr6	160656930	rs3125053	0.537
chr6	160753654	rs9364554	chr6	160651662	rs3125057	0.537
chr6	160753654	rs9364554	chr6	160651493	rs3106168	0.537
chr6	160753654	rs9364554	chr6	160651467	rs3120142	0.537
chr6	160753654	rs9364554	chr6	160651094	rs3127597	0.537
chr6	160753654	rs9364554	chr6	160650930	rs3127598	0.537
chr6	160753654	rs9364554	chr6	160650795	rs3106169	0.537
chr6	160753654	rs9364554	chr6	160649914	rs3106170	0.537
chr6	160753654	rs9364554	chr6	160649288	rs76725059	0.537
chr6	160753654	rs9364554	chr6	160647940	rs3106173	0.537
chr6	160753654	rs9364554	chr6	160647532	rs3106174	0.537
chr6	160753654	rs9364554	chr6	160647455	rs3120146	0.537
chr6	160753654	rs9364554	chr6	160647047	rs3106175	0.537
chr6	160753654	rs9364554	chr6	160646422	rs3127584	0.537
chr6	160753654	rs9364554	chr6	160646357	rs3127585	0.537
chr6	160753654	rs9364554	chr6	160646334	rs3120147	0.537
chr6	160753654	rs9364554	chr6	160645759	rs3120149	0.537
chr6	160753654	rs9364554	chr6	160642995	rs3103350	0.537
chr6	160753654	rs9364554	chr6	160639731	rs932925	0.537
chr6	160753654	rs9364554	chr6	160639582	rs79390162	0.537
chr6	160753654	rs9364554	chr6	160638746	rs3106165	0.537
chr6	160753654	rs9364554	chr6	160638634	rs3127582	0.537
chr6	160753654	rs9364554	chr6	160637462	rs3120151	0.537
chr6	160753654	rs9364554	chr6	160637289	rs3106163	0.537
chr6	160753654	rs9364554	chr6	160634827	rs77410834	0.537
chr6	160753654	rs9364554	chr6	160634593	rs78801493	0.537
chr6	160753654	rs9364554	chr6	160634117	rs11755806	0.537
chr6	160753654	rs9364554	chr6	160633694	rs12194962	0.537
chr6	160753654	rs9364554	chr6	160633686	rs12203303	0.537
chr6	160753654	rs9364554	chr6	160633514	rs12206585	0.537
chr6	160753654	rs9364554	chr6	160624902	rs3127586	0.537
chr6	160753654	rs9364554	chr6	160623367	rs3127587	0.537
chr6	160753654	rs9364554	chr6	160623348	rs114211519	0.537
chr6	160753654	rs9364554	chr6	160758351	rs3106166	0.535
chr6	160753654	rs9364554	chr6	160656787	rs3125054	0.506
chr6	160753654	rs9364554	chr6	160656777	rs3125055	0.506
chr6	160753654	rs9364554	chr6	160648131	rs3106171	0.506
chr6	160753654	rs9364554	chr6	160647965	rs3106172	0.506
chr6	160753654	rs9364554	chr6	160647856	rs3120145	0.506
chr6	160753654	rs9364554	chr6	160647121	rs3127583	0.506
chr7	27943088	rs10486567	chr7	27943088	rs10486567	1
chr7	27943088	rs10486567	chr7	27942444	rs67152137	1
chr7	27943088	rs10486567	chr7	27942270	rs17156041	1
chr7	27943088	rs10486567	chr7	27943888	rs7808935	0.958
chr7	27943088	rs10486567	chr7	27950306	rs11982766	0.958
chr7	27943088	rs10486567	chr7	27952049	rs67746093	0.958
chr7	27943088	rs10486567	chr7	27952392	rs11971132	0.958
chr7	27943088	rs10486567	chr7	27955464	rs757136	0.958
chr7	27943088	rs10486567	chr7	27958915	rs10807843	0.958
chr7	27943088	rs10486567	chr7	27925298	rs2040668	0.837
chr7	27943088	rs10486567	chr7	27955868	rs757137	0.805
chr7	27943088	rs10486567	chr7	27955928	rs757138	0.805
chr7	27943088	rs10486567	chr7	27956293	rs739704	0.805
chr7	27943088	rs10486567	chr7	27982859	rs38504	0.724
chr7	27943088	rs10486567	chr7	27987718	rs38507	0.724
chr7	27943088	rs10486567	chr7	27903234	rs12668668	0.687
chr7	27943088	rs10486567	chr7	27963739	rs6969285	0.675
chr7	27943088	rs10486567	chr7	27917285	rs9791862	0.674
chr7	27943088	rs10486567	chr7	27906486	rs72598552	0.674
chr7	27943088	rs10486567	chr7	27906410	rs72598551	0.674
chr7	27943088	rs10486567	chr7	27905505	rs62451116	0.674
chr7	27943088	rs10486567	chr7	27903792	rs12666447	0.674
chr7	27943088	rs10486567	chr7	27903728	rs12666442	0.674
chr7	27943088	rs10486567	chr7	27971478	rs72598569	0.636
chr7	27943088	rs10486567	chr7	27972513	rs12671866	0.636
chr7	27943088	rs10486567	chr7	27975816	rs72598573	0.636
chr7	27943088	rs10486567	chr7	27976506	rs253310	0.636
chr7	27943088	rs10486567	chr7	27994752	rs38513	0.636
chr7	27943088	rs10486567	chr7	27997011	rs38517	0.636
chr7	27943088	rs10486567	chr7	27908882	rs62451117	0.635
chr7	27943088	rs10486567	chr7	27933509	rs6968704	0.606
chr7	27943088	rs10486567	chr7	27981256	rs2107821	0.563
chr7	27943088	rs10486567	chr7	27981259	rs2107822	0.563
chr7	27943088	rs10486567	chr7	27900381	rs62451112	0.526
chr7	20961016	rs12155172	chr7	20961016	rs12155172	1
chr7	20961016	rs12155172	chr7	20965736	rs9655205	0.904
chr7	20961016	rs12155172	chr7	20978669	rs6944344	0.706
chr7	20961016	rs12155172	chr7	21030084	rs4721963	0.659
chr7	20961016	rs12155172	chr7	20978554	rs6944183	0.653
chr7	20961016	rs12155172	chr7	21023998	rs12666766	0.632
chr7	20961016	rs12155172	chr7	21025547	rs917811	0.632
chr7	20961016	rs12155172	chr7	21029271	rs7794640	0.632
chr7	20961016	rs12155172	chr7	21024686	rs7805693	0.606
chr7	20961016	rs12155172	chr7	21029351	rs2192055	0.606
chr7	20961016	rs12155172	chr7	21026829	rs6946302	0.583
chr7	20961016	rs12155172	chr7	21031172	rs6963949	0.531
chr7	97654263	rs6465657	chr7	97654263	rs6465657	1
chr7	97654263	rs6465657	chr7	97654574	rs6465658	1
chr7	97654263	rs6465657	chr7	97645818	rs6965016	1
chr7	97654263	rs6465657	chr7	97630756	rs17435847	1
chr7	97654263	rs6465657	chr7	97627287	rs6958572	1
chr7	97654263	rs6465657	chr7	97623436	rs34320230	1
chr7	97654263	rs6465657	chr7	97621997	rs17435590	1
chr7	97654263	rs6465657	chr7	97612795	rs6977321	1
chr7	97654263	rs6465657	chr7	97611748	rs11768309	1
chr7	97654263	rs6465657	chr7	97660146	rs3801294	0.967
chr7	97654263	rs6465657	chr7	97663124	rs11764933	0.967
chr7	97654263	rs6465657	chr7	97664276	rs2132276	0.967
chr7	97654263	rs6465657	chr7	97628927	rs12666406	0.967
chr7	97654263	rs6465657	chr7	97570778	rs6969384	0.967
chr7	97654263	rs6465657	chr7	97557742	rs13221758	0.967
chr7	97654263	rs6465657	chr7	97553024	rs6967926	0.967
chr7	97654263	rs6465657	chr7	97634571	rs7804318	0.935
chr7	97654263	rs6465657	chr7	97566385	rs34307903	0.934
chr7	97654263	rs6465657	chr7	97553255	rs10464490	0.934
chr7	97654263	rs6465657	chr7	97655257	rs11763970	0.933
chr7	97654263	rs6465657	chr7	97656983	rs7791463	0.933
chr7	97654263	rs6465657	chr7	97660051	rs11765552	0.933
chr7	97654263	rs6465657	chr7	97533299	rs705308	0.933
chr7	97654263	rs6465657	chr7	97624218	rs6465654	0.904
chr7	97654263	rs6465657	chr7	97616512	rs11767962	0.903
chr7	97654263	rs6465657	chr7	97534270	rs12674083	0.869
chr7	97654263	rs6465657	chr7	97533824	rs35101190	0.869
chr7	97654263	rs6465657	chr7	97528374	rs2394817	0.869
chr7	97654263	rs6465657	chr7	97635714	rs11762534	0.846
chr7	97654263	rs6465657	chr7	97546333	rs12670686	0.839
chr7	97654263	rs6465657	chr7	97559361	rs7808528	0.835
chr7	97654263	rs6465657	chr7	97549276	rs6946915	0.835
chr7	97654263	rs6465657	chr7	97557635	rs13221897	0.814
chr7	97654263	rs6465657	chr7	97556137	rs55784506	0.814
chr7	97654263	rs6465657	chr7	97554476	rs940430	0.814
chr7	97654263	rs6465657	chr7	97554431	rs940431	0.814
chr7	97654263	rs6465657	chr7	97554419	rs940432	0.814
chr7	97654263	rs6465657	chr7	97514195	rs10953238	0.781
chr7	97654263	rs6465657	chr7	97550975	rs7790736	0.777
chr7	97654263	rs6465657	chr7	97550767	rs7790120	0.777
chr7	97654263	rs6465657	chr7	97549719	rs6951277	0.777
chr7	97654263	rs6465657	chr7	97547797	rs1013886	0.777
chr7	97654263	rs6465657	chr7	97547281	rs1013887	0.777
chr7	97654263	rs6465657	chr7	97545005	rs1799068	0.732
chr7	97654263	rs6465657	chr7	97508090	rs847580	0.721
chr7	97654263	rs6465657	chr7	97551037	rs7790479	0.708
chr7	97654263	rs6465657	chr7	97619735	rs10270222	0.656
chr7	97654263	rs6465657	chr7	97557612	rs12665986	0.656
chr7	97654263	rs6465657	chr7	97545667	rs4729402	0.656
chr7	97654263	rs6465657	chr7	97664168	rs1495525	0.632
chr7	97654263	rs6465657	chr7	97600410	rs951988	0.632
chr7	97654263	rs6465657	chr7	97579731	rs10242903	0.632
chr7	97654263	rs6465657	chr7	97545777	rs4729403	0.632
chr7	97654263	rs6465657	chr7	97653935	rs41278842	0.609
chr7	97654263	rs6465657	chr7	97532794	rs847577	0.609
chr7	97654263	rs6465657	chr7	97519697	rs847573	0.5
chr7	97654263	rs6465657	chr7	97518581	rs3847055	0.5
chr8	128081119	rs10086908	chr8	128081119	rs10086908	1
chr8	128081119	rs10086908	chr8	128083597	rs73351621	1
chr8	128081119	rs10086908	chr8	128084274	rs16901898	1
chr8	128081119	rs10086908	chr8	128087387	rs28615829	1
chr8	128081119	rs10086908	chr8	128089085	rs1516942	1
chr8	128081119	rs10086908	chr8	128092123	rs9693379	1
chr8	128081119	rs10086908	chr8	128092241	rs2035637	1
chr8	128081119	rs10086908	chr8	128092568	rs7844107	1
chr8	128081119	rs10086908	chr8	128094235	rs17762878	1
chr8	128081119	rs10086908	chr8	128094394	rs73351641	1
chr8	128081119	rs10086908	chr8	128094445	rs4573233	1
chr8	128081119	rs10086908	chr8	128094586	rs1551515	1
chr8	128081119	rs10086908	chr8	128094781	rs1551513	1
chr8	128081119	rs10086908	chr8	128094944	rs4473999	1
chr8	128081119	rs10086908	chr8	128094959	rs9656964	1
chr8	128081119	rs10086908	chr8	128095039	rs17762938	1
chr8	128081119	rs10086908	chr8	128095098	rs7823297	1
chr8	128081119	rs10086908	chr8	128095228	rs6651240	1
chr8	128081119	rs10086908	chr8	128095385	rs7824011	1
chr8	128081119	rs10086908	chr8	128095444	rs7823764	1
chr8	128081119	rs10086908	chr8	128095499	rs7842175	1
chr8	128081119	rs10086908	chr8	128096684	rs16901904	1
chr8	128081119	rs10086908	chr8	128097519	rs2124597	1
chr8	128081119	rs10086908	chr8	128085555	rs17830059	0.965
chr8	128081119	rs10086908	chr8	128095866	rs7824393	0.965
chr8	128081119	rs10086908	chr8	128087648	rs73351629	0.869
chr8	128081119	rs10086908	chr8	128081541	rs7816007	0.833
chr8	128081119	rs10086908	chr8	128083191	rs28561575	0.833
chr8	128081119	rs10086908	chr8	128090934	rs1487240	0.802
chr8	128081119	rs10086908	chr8	128092155	rs9297750	0.802
chr8	128081119	rs10086908	chr8	128097139	rs10481163	0.802
chr8	128081119	rs10086908	chr8	128096042	rs710886	0.785
chr8	128081119	rs10086908	chr8	128083497	rs28556804	0.772
chr8	128081119	rs10086908	chr8	128097144	rs10481164	0.772
chr8	128081119	rs10086908	chr8	128061821	rs79866008	0.772
chr8	128081119	rs10086908	chr8	128115711	rs9969411	0.693
chr8	128081119	rs10086908	chr8	128116460	rs11775448	0.693
chr8	128081119	rs10086908	chr8	128119695	rs12334903	0.693
chr8	128081119	rs10086908	chr8	128121209	rs7838351	0.693
chr8	128081119	rs10086908	chr8	128101459	rs10109680	0.675
chr8	128081119	rs10086908	chr8	128121437	rs12056374	0.669
chr8	128081119	rs10086908	chr8	128121615	rs1456310	0.669
chr8	128081119	rs10086908	chr8	128097136	rs7463326	0.632
chr8	128081119	rs10086908	chr8	128123794	rs980170	0.628
chr8	128081119	rs10086908	chr8	128081005	rs10086796	0.606
chr8	128081119	rs10086908	chr8	128079456	rs11787440	0.606
chr8	128081119	rs10086908	chr8	128074871	rs10216560	0.606
chr8	128081119	rs10086908	chr8	128123704	rs980171	0.592
chr8	128081119	rs10086908	chr8	128053271	rs9650093	0.581
chr8	128081119	rs10086908	chr8	128079159	rs117818900	0.565
chr8	128081119	rs10086908	chr8	128072219	rs17762342	0.564
chr8	128081119	rs10086908	chr8	128118187	rs1487236	0.557
chr8	128081119	rs10086908	chr8	128127196	rs7833011	0.539
chr8	128081119	rs10086908	chr8	128134927	rs750015	0.539
chr8	128081119	rs10086908	chr8	128123591	rs1947521	0.52
chr8	128081119	rs10086908	chr8	128123593	rs980172	0.52
chr8	128081119	rs10086908	chr8	128129594	rs13270754	0.513
chr8	128081119	rs10086908	chr8	128110479	rs16901906	0.503
chr8	128162479	rs1016343	chr8	128162479	rs1016343	1
chr8	128162479	rs1016343	chr8	128165659	rs7841060	0.957
chr8	128162479	rs1016343	chr8	128157752	rs10095770	0.662
chr8	128162479	rs1016343	chr8	128173151	rs72725879	0.662
chr8	128162479	rs1016343	chr8	128157086	rs6470494	0.628
chr8	128162479	rs1016343	chr8	128185662	rs28686871	0.504
chr8	128162479	rs1016343	chr8	128206850	rs7816535	0.504
chr8	128554220	rs1447295	chr8	128554220	rs1447295	1
chr8	128554220	rs1447295	chr8	128554822	rs4871802	1
chr8	128554220	rs1447295	chr8	128553515	rs6470520	1
chr8	128554220	rs1447295	chr8	128553405	rs6470519	1
chr8	128554220	rs1447295	chr8	128555146	rs10109700	1
chr8	128554220	rs1447295	chr8	128553096	rs4871801	1
chr8	128554220	rs1447295	chr8	128547342	rs2121630	1
chr8	128554220	rs1447295	chr8	128541824	rs1447292	1
chr8	128554220	rs1447295	chr8	128587197	rs4314621	1
chr8	128554220	rs1447295	chr8	128587736	rs4242384	1
chr8	128554220	rs1447295	chr8	128588353	rs9297759	1
chr8	128554220	rs1447295	chr8	128589355	rs7812429	1
chr8	128554220	rs1447295	chr8	128589661	rs7812894	1
chr8	128554220	rs1447295	chr8	128591384	rs7814837	1
chr8	128554220	rs1447295	chr8	128597617	rs4582524	1
chr8	128554220	rs1447295	chr8	128599798	rs13255059	1
chr8	128554220	rs1447295	chr8	128601319	rs10090154	1
chr8	128554220	rs1447295	chr8	128601581	rs4515512	1
chr8	128554220	rs1447295	chr8	128602624	rs7824776	1
chr8	128554220	rs1447295	chr8	128603836	rs9656816	1
chr8	128554220	rs1447295	chr8	128553363	rs6470518	0.826
chr8	128554220	rs1447295	chr8	128558381	rs7826179	0.826
chr8	128554220	rs1447295	chr8	128564541	rs1447296	0.826
chr8	128554220	rs1447295	chr8	128565594	rs11995378	0.826
chr8	128554220	rs1447295	chr8	128586134	rs7832031	0.826
chr8	128554220	rs1447295	chr8	128600871	rs11986220	0.826
chr8	128554220	rs1447295	chr8	128603937	rs12545648	0.826
chr8	128554220	rs1447295	chr8	128608006	rs8180905	0.826
chr8	128554220	rs1447295	chr8	128608542	rs7837688	0.826
chr8	128554220	rs1447295	chr8	128613994	rs6470529	0.826
chr8	128554220	rs1447295	chr8	128553581	rs7818556	0.793
chr8	128554220	rs1447295	chr8	128567686	rs4431561	0.793
chr8	128554220	rs1447295	chr8	128586755	rs4242382	0.793
chr8	128554220	rs1447295	chr8	128563663	rs9643226	0.702
chr8	128554220	rs1447295	chr8	128593596	rs7824868	0.702
chr8	128554220	rs1447295	chr8	128603543	rs4531012	0.702
chr8	128554220	rs1447295	chr8	128610275	rs4242386	0.702
chr8	128554220	rs1447295	chr8	128603412	rs4599771	0.609
chr8	128554220	rs1447295	chr8	128570332	rs10808558	0.536
chr8	128554220	rs1447295	chr8	128598215	rs4498506	0.536
chr8	128554220	rs1447295	chr8	128598411	rs4242385	0.536
chr8	128554220	rs1447295	chr8	128603769	rs9656967	0.536
chr8	128554220	rs1447295	chr8	128617124	rs4871813	0.51
chr8	23582408	rs1512268	chr8	23582408	rs1512268	1
chr8	23582408	rs1512268	chr8	23581488	rs13265330	1
chr8	23582408	rs1512268	chr8	23581303	rs11782388	1
chr8	23582408	rs1512268	chr8	23584456	rs13272392	1
chr8	23582408	rs1512268	chr8	23585466	rs1160267	1
chr8	23582408	rs1512268	chr8	23578796	rs995432	1
chr8	23582408	rs1512268	chr8	23578397	rs7821330	1
chr8	23582408	rs1512268	chr8	23587932	rs13267884	1
chr8	23582408	rs1512268	chr8	23590747	rs4872175	1
chr8	23582408	rs1512268	chr8	23578690	rs11135765	0.965
chr8	23582408	rs1512268	chr8	23572445	rs1512271	0.965
chr8	23582408	rs1512268	chr8	23571624	rs13262683	0.965
chr8	23582408	rs1512268	chr8	23571472	rs2315144	0.965
chr8	23582408	rs1512268	chr8	23570288	rs4872172	0.965
chr8	23582408	rs1512268	chr8	23570234	rs4872171	0.965
chr8	23582408	rs1512268	chr8	23570130	rs4242403	0.965
chr8	23582408	rs1512268	chr8	23558605	rs13256366	0.965
chr8	23582408	rs1512268	chr8	23558533	rs13256300	0.965
chr8	23582408	rs1512268	chr8	23557675	rs1398239	0.965
chr8	23582408	rs1512268	chr8	23557551	rs1398240	0.965
chr8	23582408	rs1512268	chr8	23580689	rs1606303	0.931
chr8	23582408	rs1512268	chr8	23580196	rs1121615	0.931
chr8	23582408	rs1512268	chr8	23578686	rs995433	0.931
chr8	23582408	rs1512268	chr8	23589568	rs11135766	0.931
chr8	23582408	rs1512268	chr8	23555628	rs7830220	0.929
chr8	23582408	rs1512268	chr8	23555209	rs7829619	0.929
chr8	23582408	rs1512268	chr8	23554800	rs1949164	0.929
chr8	23582408	rs1512268	chr8	23572976	rs1398238	0.895
chr8	23582408	rs1512268	chr8	23554880	rs1949163	0.862
chr8	23582408	rs1512268	chr8	23593953	rs4872176	0.811
chr8	23582408	rs1512268	chr8	23595816	rs77096235	0.783
chr8	23582408	rs1512268	chr8	23599528	rs1866343	0.772
chr8	23582408	rs1512268	chr8	23581156	rs4872174	0.74
chr8	23582408	rs1512268	chr8	23594478	rs1567669	0.74
chr8	23582408	rs1512268	chr8	23574730	rs13274763	0.711
chr8	23582408	rs1512268	chr8	23556799	rs4872170	0.711
chr8	23582408	rs1512268	chr8	23601403	rs11786742	0.693
chr8	23582408	rs1512268	chr8	23569675	rs4242402	0.672
chr8	23582408	rs1512268	chr8	23568081	rs7831442	0.672
chr8	23582408	rs1512268	chr8	23567108	rs11773905	0.672
chr8	23582408	rs1512268	chr8	23552491	rs6557705	0.672
chr8	23582408	rs1512268	chr8	23547136	rs11135762	0.672
chr8	23582408	rs1512268	chr8	23546117	rs4871896	0.672
chr8	23582408	rs1512268	chr8	23584604	rs1971376	0.55
chr8	23582408	rs1512268	chr8	23588441	rs56229168	0.55
chr8	23582408	rs1512268	chr8	23589579	rs59389126	0.55
chr8	23582408	rs1512268	chr8	23589963	rs10503733	0.55
chr8	23582408	rs1512268	chr8	23581020	rs56193509	0.526
chr8	23582408	rs1512268	chr8	23575988	rs1512270	0.526
chr8	23582408	rs1512268	chr8	23575080	rs56014938	0.526
chr8	23582408	rs1512268	chr8	23574003	rs7006278	0.526
chr8	23582408	rs1512268	chr8	23598838	rs13253010	0.526
chr8	23582408	rs1512268	chr8	23565803	rs17296662	0.526
chr8	23582408	rs1512268	chr8	23599374	rs1866342	0.526
chr8	23582408	rs1512268	chr8	23557637	rs73216762	0.526
chr8	23582408	rs1512268	chr8	23550139	rs73216756	0.526
chr8	23582408	rs1512268	chr8	23543819	rs7005012	0.526
chr8	23582408	rs1512268	chr8	23594371	rs4872177	0.51
chr8	128194098	rs16901979	chr8	128194098	rs16901979	1
chr8	128194098	rs16901979	chr8	128194377	rs10505483	1
chr8	128194098	rs16901979	chr8	128194686	rs7817677	1
chr8	128194098	rs16901979	chr8	128193308	rs1551512	1
chr8	128194098	rs16901979	chr8	128192652	rs7842760	1
chr8	128194098	rs16901979	chr8	128192576	rs6470499	1
chr8	128194098	rs16901979	chr8	128195980	rs73350138	1
chr8	128194098	rs16901979	chr8	128197688	rs12678505	1
chr8	128194098	rs16901979	chr8	128198554	rs6989838	1
chr8	128194098	rs16901979	chr8	128199669	rs7013255	1
chr8	128194098	rs16901979	chr8	128188238	rs6982324	1
chr8	128194098	rs16901979	chr8	128200143	rs16901984	1
chr8	128194098	rs16901979	chr8	128187997	rs7844219	1
chr8	128194098	rs16901979	chr8	128187045	rs57462547	1
chr8	128194098	rs16901979	chr8	128184934	rs6999725	1
chr8	128194098	rs16901979	chr8	128184902	rs6470498	1
chr8	128194098	rs16901979	chr8	128184441	rs73348257	1
chr8	128194098	rs16901979	chr8	128183892	rs7824785	1
chr8	128194098	rs16901979	chr8	128183643	rs7824451	1
chr8	128194098	rs16901979	chr8	128182210	rs6987640	1
chr8	128194098	rs16901979	chr8	128182041	rs6987723	1
chr8	128194098	rs16901979	chr8	128181961	rs10453084	1
chr8	128194098	rs16901979	chr8	128181897	rs16901970	1
chr8	128194098	rs16901979	chr8	128181628	rs61265543	1
chr8	128194098	rs16901979	chr8	128181375	rs73348243	1
chr8	128194098	rs16901979	chr8	128181361	rs73348241	1
chr8	128194098	rs16901979	chr8	128181279	rs16901969	1
chr8	128194098	rs16901979	chr8	128180899	rs57010632	1
chr8	128194098	rs16901979	chr8	128180652	rs73348236	1
chr8	128194098	rs16901979	chr8	128180638	rs6988257	1
chr8	128194098	rs16901979	chr8	128179828	rs7001069	1
chr8	128194098	rs16901979	chr8	128179459	rs16901967	1
chr8	128194098	rs16901979	chr8	128179434	rs16901966	1
chr8	128194098	rs16901979	chr8	128178958	rs7826388	1
chr8	128194098	rs16901979	chr8	128178712	rs16901959	1
chr8	128194098	rs16901979	chr8	128178538	rs73344342	1
chr8	128194098	rs16901979	chr8	128209666	rs75949840	1
chr8	128194098	rs16901979	chr8	128177907	rs6990420	1
chr8	128194098	rs16901979	chr8	128177861	rs7010450	1
chr8	128194098	rs16901979	chr8	128177698	rs61622455	1
chr8	128194098	rs16901979	chr8	128177411	rs16901953	1
chr8	128194098	rs16901979	chr8	128176563	rs58717512	1
chr8	128194098	rs16901979	chr8	128176452	rs16901952	1
chr8	128194098	rs16901979	chr8	128176425	rs16901950	1
chr8	128194098	rs16901979	chr8	128176374	rs60681470	1
chr8	128194098	rs16901979	chr8	128176335	rs16901949	1
chr8	128194098	rs16901979	chr8	128176283	rs16901948	1
chr8	128194098	rs16901979	chr8	128176062	rs6983561	1
chr8	128194098	rs16901979	chr8	128175966	rs12682344	1
chr8	128194098	rs16901979	chr8	128175417	rs7016830	1
chr8	128194098	rs16901979	chr8	128175414	rs7016828	1
chr8	128194098	rs16901979	chr8	128174369	rs1073997	1
chr8	128194098	rs16901979	chr8	128179112	rs7830341	0.826
chr8	128194098	rs16901979	chr8	128236329	rs117478964	0.826
chr8	128194098	rs16901979	chr8	128199167	rs76906564	0.793
chr8	128194098	rs16901979	chr8	128304264	rs118133885	0.623
chr8	128194098	rs16901979	chr8	128146328	rs77541621	0.59
chr8	128392363	rs445114	chr8	128392363	rs445114	1
chr8	128392363	rs445114	chr8	128402362	rs622856	1
chr8	128392363	rs445114	chr8	128402363	rs622853	1
chr8	128392363	rs445114	chr8	128404082	rs13256367	1
chr8	128392363	rs445114	chr8	128404855	rs620861	1
chr8	128392363	rs445114	chr8	128404978	rs443053	1
chr8	128392363	rs445114	chr8	128393001	rs378854	0.966
chr8	128392363	rs445114	chr8	128390384	rs7838810	0.965
chr8	128392363	rs445114	chr8	128403427	rs366991	0.932
chr8	128392363	rs445114	chr8	128407884	rs1395287	0.899
chr8	128392363	rs445114	chr8	128410285	rs1668875	0.842
chr8	128392363	rs445114	chr8	128410862	rs587948	0.805
chr8	128392363	rs445114	chr8	128390593	rs453875	0.777
chr8	128392363	rs445114	chr8	128410909	rs623401	0.77
chr8	128392363	rs445114	chr8	128411296	rs35049703	0.769
chr8	128392363	rs445114	chr8	128404708	rs62516012	0.692
chr8	128392363	rs445114	chr8	128439155	rs35440286	0.644
chr8	128392363	rs445114	chr8	128387937	rs10107982	0.614
chr8	128392363	rs445114	chr8	128411336	rs10956359	0.614
chr8	128392363	rs445114	chr8	128413784	rs594868	0.601
chr8	128392363	rs445114	chr8	128415441	rs419018	0.601
chr8	128392363	rs445114	chr8	128416906	rs382824	0.601
chr8	128392363	rs445114	chr8	128417244	rs373616	0.601
chr8	128392363	rs445114	chr8	128418909	rs13275275	0.601
chr8	128392363	rs445114	chr8	128439937	rs10110330	0.591
chr8	128392363	rs445114	chr8	128443299	rs978683	0.591
chr8	128392363	rs445114	chr8	128412048	rs17464492	0.589
chr8	128392363	rs445114	chr8	128439453	rs35112951	0.583
chr8	128392363	rs445114	chr8	128413061	rs420101	0.578
chr8	128392363	rs445114	chr8	128413562	rs389143	0.578
chr8	128392363	rs445114	chr8	128413584	rs688201	0.578
chr8	128392363	rs445114	chr8	128413773	rs687324	0.578
chr8	128392363	rs445114	chr8	128413783	rs594869	0.578
chr8	128392363	rs445114	chr8	128414210	rs436238	0.578
chr8	128392363	rs445114	chr8	128414451	rs673745	0.578
chr8	128392363	rs445114	chr8	128414563	rs688937	0.578
chr8	128392363	rs445114	chr8	128414645	rs672888	0.578
chr8	128392363	rs445114	chr8	128415540	rs418269	0.578
chr8	128392363	rs445114	chr8	128416199	rs385278	0.578
chr8	128392363	rs445114	chr8	128416339	rs670725	0.578
chr8	128392363	rs445114	chr8	128417159	rs383205	0.578
chr8	128392363	rs445114	chr8	128419070	rs13248140	0.578
chr8	128392363	rs445114	chr8	128419152	rs10956360	0.578
chr8	128392363	rs445114	chr8	128419288	rs10956361	0.578
chr8	128392363	rs445114	chr8	128419568	rs10956362	0.578
chr8	128392363	rs445114	chr8	128420230	rs59351655	0.578
chr8	128392363	rs445114	chr8	128420624	rs56898669	0.578
chr8	128392363	rs445114	chr8	128420955	rs10956363	0.578
chr8	128392363	rs445114	chr8	128421416	rs4871782	0.578
chr8	128392363	rs445114	chr8	128413592	rs595821	0.556
chr8	128392363	rs445114	chr8	128424800	rs13281615	0.555
chr8	128392363	rs445114	chr8	128425122	rs76102714	0.547
chr8	128392363	rs445114	chr8	128417480	rs400772	0.543
chr8	128392363	rs445114	chr8	128439365	rs35904426	0.542
chr8	128392363	rs445114	chr8	128421912	rs10087810	0.533
chr8	128392363	rs445114	chr8	128403667	rs606677	0.527
chr8	128392363	rs445114	chr8	128414413	rs581761	0.511
chr8	128392363	rs445114	chr8	128442209	rs2121629	0.511
chr8	128392363	rs445114	chr8	128448065	rs10956364	0.511
chr8	128392363	rs445114	chr8	128448145	rs11776330	0.511
chr8	128392363	rs445114	chr8	128384095	rs34882299	0.509
chr8	128392363	rs445114	chr8	128406053	rs386883	0.509
chr8	128392363	rs445114	chr8	128407109	rs432523	0.509
chr8	128389528	rs16902094	chr8	128389528	rs16902094	1
chr8	128389528	rs16902094	chr8	128392906	rs56736364	1
chr8	128389528	rs16902094	chr8	128390595	rs72728057	0.887
chr8	128389528	rs16902094	chr8	128390665	rs72728059	0.887
chr8	128389528	rs16902094	chr8	128390765	rs72728061	0.887
chr8	128389528	rs16902094	chr8	128390866	rs16902095	0.887
chr8	128389528	rs16902094	chr8	128392339	rs60163266	0.887
chr8	128389528	rs16902094	chr8	128392913	rs34585331	0.887
chr8	128389528	rs16902094	chr8	128393073	rs4506170	0.887
chr8	128389528	rs16902094	chr8	128402747	rs72712310	0.887
chr8	128389528	rs16902094	chr8	128404261	rs55717424	0.887
chr8	128389528	rs16902094	chr8	128404718	rs58104177	0.887
chr8	128389528	rs16902094	chr8	128405235	rs72712332	0.887
chr8	128389528	rs16902094	chr8	128407440	rs72712335	0.887
chr8	128389528	rs16902094	chr8	128409306	rs16902101	0.887
chr8	128389528	rs16902094	chr8	128409403	rs16902102	0.887
chr8	128389528	rs16902094	chr8	128409556	rs16902103	0.887
chr8	128389528	rs16902094	chr8	128409719	rs72712338	0.887
chr8	128389528	rs16902094	chr8	128410090	rs16902104	0.887
chr8	128389528	rs16902094	chr8	128409736	rs72712339	0.878
chr8	128389528	rs16902094	chr8	128411808	rs72712344	0.838
chr8	128389528	rs16902094	chr8	128393169	rs117874632	0.824
chr8	128389528	rs16902094	chr8	128402402	rs72712308	0.824
chr8	128389528	rs16902094	chr8	128405846	rs72712334	0.824
chr8	128389528	rs16902094	chr8	128399692	rs116881722	0.762
chr8	128389528	rs16902094	chr8	128417585	rs73336742	0.549
chr8	128389528	rs16902094	chr8	128417799	rs16902118	0.549
chr8	128389528	rs16902094	chr8	128399554	rs117510207	0.528
chr8	23494920	rs2928679	chr8	23494920	rs2928679	1
chr8	23494920	rs2928679	chr8	23494045	rs2928680	1
chr8	23494920	rs2928679	chr8	23496894	rs7009914	1
chr8	23494920	rs2928679	chr8	23514947	rs6557697	1
chr8	23494920	rs2928679	chr8	23493048	rs2003976	0.967
chr8	23494920	rs2928679	chr8	23496964	rs6995705	0.967
chr8	23494920	rs2928679	chr8	23492466	rs1877433	0.967
chr8	23494920	rs2928679	chr8	23489723	rs2978472	0.967
chr8	23494920	rs2928679	chr8	23500283	rs2314689	0.967
chr8	23494920	rs2928679	chr8	23505246	rs13264338	0.967
chr8	23494920	rs2928679	chr8	23516085	rs6999070	0.935
chr8	23494920	rs2928679	chr8	23514747	rs6557696	0.934
chr8	23494920	rs2928679	chr8	23498485	rs11135750	0.905
chr8	23494920	rs2928679	chr8	23492212	rs7003250	0.87
chr8	23494920	rs2928679	chr8	23501283	rs4871890	0.846
chr8	23494920	rs2928679	chr8	23492408	rs2942218	0.84
chr8	23494920	rs2928679	chr8	23497264	rs7009429	0.766
chr8	23494920	rs2928679	chr8	23499678	rs13263391	0.766
chr8	23494920	rs2928679	chr8	23490280	rs2942216	0.755
chr8	23494920	rs2928679	chr8	23502198	rs13267262	0.74
chr8	23494920	rs2928679	chr8	23489456	rs12545866	0.714
chr8	23494920	rs2928679	chr8	23502001	rs13269892	0.686
chr8	23494920	rs2928679	chr8	23495672	rs4871882	0.662
chr8	23494920	rs2928679	chr8	23495714	rs4871884	0.662
chr8	23494920	rs2928679	chr8	23496139	rs73214987	0.662
chr8	23494920	rs2928679	chr8	23501278	rs4871889	0.662
chr8	23494920	rs2928679	chr8	23503122	rs4242401	0.662
chr8	23494920	rs2928679	chr8	23486990	rs1810193	0.654
chr8	23494920	rs2928679	chr8	23521008	rs13264439	0.647
chr8	23494920	rs2928679	chr8	23498665	rs7835631	0.638
chr8	23494920	rs2928679	chr8	23498807	rs7814235	0.638
chr8	23494920	rs2928679	chr8	23499444	rs11135753	0.638
chr8	23494920	rs2928679	chr8	23499821	rs12544652	0.638
chr8	23494920	rs2928679	chr8	23499846	rs12542324	0.638
chr8	23494920	rs2928679	chr8	23500322	rs2314688	0.638
chr8	23494920	rs2928679	chr8	23500332	rs4593550	0.638
chr8	23494920	rs2928679	chr8	23500938	rs4871888	0.638
chr8	23494920	rs2928679	chr8	23501672	rs7008096	0.638
chr8	23494920	rs2928679	chr8	23501689	rs6993660	0.638
chr8	23494920	rs2928679	chr8	23502597	rs932045	0.638
chr8	23494920	rs2928679	chr8	23503383	rs4527881	0.638
chr8	23494920	rs2928679	chr8	23503441	rs1028016	0.638
chr8	23494920	rs2928679	chr8	23503835	rs7017955	0.637
chr8	23494920	rs2928679	chr8	23496125	rs11135749	0.615
chr8	23494920	rs2928679	chr8	23499471	rs11135755	0.615
chr8	23494920	rs2928679	chr8	23502219	rs6990373	0.615
chr8	23494920	rs2928679	chr8	23502224	rs7007809	0.615
chr8	23494920	rs2928679	chr8	23502289	rs7007950	0.615
chr8	23494920	rs2928679	chr8	23502375	rs932044	0.615
chr8	23494920	rs2928679	chr8	23503770	rs6557694	0.6
chr8	23494920	rs2928679	chr8	23499447	rs11135754	0.599
chr8	23494920	rs2928679	chr8	23500662	rs4871885	0.599
chr8	23494920	rs2928679	chr8	23500733	rs4871886	0.599
chr8	23494920	rs2928679	chr8	23502973	rs4242400	0.599
chr8	23494920	rs2928679	chr8	23522411	rs1858401	0.587
chr8	23494920	rs2928679	chr8	23525033	rs11135759	0.587
chr8	23494920	rs2928679	chr8	23526060	rs7004793	0.587
chr8	23494920	rs2928679	chr8	23526528	rs7004327	0.587
chr8	23494920	rs2928679	chr8	23526892	rs7009775	0.587
chr8	23494920	rs2928679	chr8	23502056	rs3942243	0.576
chr8	23494920	rs2928679	chr8	23514299	rs6992687	0.571
chr8	23494920	rs2928679	chr8	23524347	rs9650404	0.565
chr8	23494920	rs2928679	chr8	23525473	rs13254114	0.565
chr8	23494920	rs2928679	chr8	23493926	rs2928681	0.55
chr8	23494920	rs2928679	chr8	23493646	rs732520	0.55
chr8	23494920	rs2928679	chr8	23496557	rs73214988	0.55
chr8	23494920	rs2928679	chr8	23496853	rs6991461	0.55
chr8	23494920	rs2928679	chr8	23496600	rs7818607	0.53
chr8	23494920	rs2928679	chr8	23497297	rs4872158	0.53
chr8	23494920	rs2928679	chr8	23497369	rs4872160	0.53
chr8	23494920	rs2928679	chr8	23497721	rs11985071	0.53
chr8	23494920	rs2928679	chr8	23497736	rs11998600	0.53
chr8	23494920	rs2928679	chr8	23498177	rs9657279	0.53
chr8	23494920	rs2928679	chr8	23498276	rs9657280	0.53
chr8	23494920	rs2928679	chr8	23498780	rs7813152	0.53
chr8	23494920	rs2928679	chr8	23499417	rs11135752	0.53
chr8	23494920	rs2928679	chr8	23500932	rs62501604	0.53
chr8	23494920	rs2928679	chr8	23501586	rs2137302	0.53
chr8	23494920	rs2928679	chr8	23511281	rs2137305	0.53
chr8	23494920	rs2928679	chr8	23511479	rs3942244	0.53
chr8	23494920	rs2928679	chr8	23511574	rs7005539	0.53
chr8	23494920	rs2928679	chr8	23512893	rs1512274	0.53
chr8	23494920	rs2928679	chr8	23513922	rs62501649	0.53
chr8	23494920	rs2928679	chr8	23525559	rs7813472	0.53
chr8	23494920	rs2928679	chr8	23506156	rs715725	0.511
chr8	23494920	rs2928679	chr8	23497698	rs11994906	0.509
chr8	23494920	rs2928679	chr8	23497873	rs11998648	0.509
chr8	23494920	rs2928679	chr8	23514679	rs6557695	0.509
chr8	23494920	rs2928679	chr8	23524869	rs10866831	0.509
chr8	23494920	rs2928679	chr8	23525867	rs7817344	0.509
chr8	23494920	rs2928679	chr8	23513532	rs6983724	0.507
chr8	23494920	rs2928679	chr8	23514988	rs56197202	0.507
chr8	23494920	rs2928679	chr8	23515609	rs12545639	0.507
chr8	23494920	rs2928679	chr8	23517178	rs59341197	0.507
chr8	23494920	rs2928679	chr8	23519949	rs28623239	0.507
chr8	23494920	rs2928679	chr8	23520450	rs13257043	0.507
chr8	23494920	rs2928679	chr8	23520734	rs13272418	0.507
chr8	23494920	rs2928679	chr8	23523636	rs6993298	0.507
chr8	23494920	rs2928679	chr8	23525143	rs11995691	0.507
chr8	23494920	rs2928679	chr8	23530558	rs7837924	0.504
chr8	23494920	rs2928679	chr8	23534532	rs907586	0.504
chr8	23494920	rs2928679	chr8	23534683	rs11135761	0.504
chr8	23494920	rs2928679	chr8	23535979	rs10780136	0.504
chr8	128586755	rs4242382	chr8	128586755	rs4242382	1
chr8	128586755	rs4242382	chr8	128567686	rs4431561	1
chr8	128586755	rs4242382	chr8	128553581	rs7818556	1
chr8	128586755	rs4242382	chr8	128587197	rs4314621	0.793
chr8	128586755	rs4242382	chr8	128587736	rs4242384	0.793
chr8	128586755	rs4242382	chr8	128588353	rs9297759	0.793
chr8	128586755	rs4242382	chr8	128589355	rs7812429	0.793
chr8	128586755	rs4242382	chr8	128589661	rs7812894	0.793
chr8	128586755	rs4242382	chr8	128591384	rs7814837	0.793
chr8	128586755	rs4242382	chr8	128597617	rs4582524	0.793
chr8	128586755	rs4242382	chr8	128599798	rs13255059	0.793
chr8	128586755	rs4242382	chr8	128601319	rs10090154	0.793
chr8	128586755	rs4242382	chr8	128601581	rs4515512	0.793
chr8	128586755	rs4242382	chr8	128602624	rs7824776	0.793
chr8	128586755	rs4242382	chr8	128603836	rs9656816	0.793
chr8	128586755	rs4242382	chr8	128555146	rs10109700	0.793
chr8	128586755	rs4242382	chr8	128554822	rs4871802	0.793
chr8	128586755	rs4242382	chr8	128554220	rs1447295	0.793
chr8	128586755	rs4242382	chr8	128553515	rs6470520	0.793
chr8	128586755	rs4242382	chr8	128553405	rs6470519	0.793
chr8	128586755	rs4242382	chr8	128553096	rs4871801	0.793
chr8	128586755	rs4242382	chr8	128547342	rs2121630	0.793
chr8	128586755	rs4242382	chr8	128541824	rs1447292	0.793
chr8	128586755	rs4242382	chr8	128586134	rs7832031	0.655
chr8	128586755	rs4242382	chr8	128600871	rs11986220	0.655
chr8	128586755	rs4242382	chr8	128603937	rs12545648	0.655
chr8	128586755	rs4242382	chr8	128565594	rs11995378	0.655
chr8	128586755	rs4242382	chr8	128608006	rs8180905	0.655
chr8	128586755	rs4242382	chr8	128608542	rs7837688	0.655
chr8	128586755	rs4242382	chr8	128564541	rs1447296	0.655
chr8	128586755	rs4242382	chr8	128613994	rs6470529	0.655
chr8	128586755	rs4242382	chr8	128558381	rs7826179	0.655
chr8	128586755	rs4242382	chr8	128553363	rs6470518	0.655
chr8	128586755	rs4242382	chr8	128593596	rs7824868	0.557
chr8	128586755	rs4242382	chr8	128603543	rs4531012	0.557
chr8	128586755	rs4242382	chr8	128563663	rs9643226	0.557
chr8	128586755	rs4242382	chr8	128610275	rs4242386	0.557
chr8	128587736	rs4242384	chr8	128587736	rs4242384	1
chr8	128587736	rs4242384	chr8	128587197	rs4314621	1
chr8	128587736	rs4242384	chr8	128588353	rs9297759	1
chr8	128587736	rs4242384	chr8	128589355	rs7812429	1
chr8	128587736	rs4242384	chr8	128589661	rs7812894	1
chr8	128587736	rs4242384	chr8	128591384	rs7814837	1
chr8	128587736	rs4242384	chr8	128597617	rs4582524	1
chr8	128587736	rs4242384	chr8	128599798	rs13255059	1
chr8	128587736	rs4242384	chr8	128601319	rs10090154	1
chr8	128587736	rs4242384	chr8	128601581	rs4515512	1
chr8	128587736	rs4242384	chr8	128602624	rs7824776	1
chr8	128587736	rs4242384	chr8	128603836	rs9656816	1
chr8	128587736	rs4242384	chr8	128555146	rs10109700	1
chr8	128587736	rs4242384	chr8	128554822	rs4871802	1
chr8	128587736	rs4242384	chr8	128554220	rs1447295	1
chr8	128587736	rs4242384	chr8	128553515	rs6470520	1
chr8	128587736	rs4242384	chr8	128553405	rs6470519	1
chr8	128587736	rs4242384	chr8	128553096	rs4871801	1
chr8	128587736	rs4242384	chr8	128547342	rs2121630	1
chr8	128587736	rs4242384	chr8	128541824	rs1447292	1
chr8	128587736	rs4242384	chr8	128586134	rs7832031	0.826
chr8	128587736	rs4242384	chr8	128600871	rs11986220	0.826
chr8	128587736	rs4242384	chr8	128603937	rs12545648	0.826
chr8	128587736	rs4242384	chr8	128608006	rs8180905	0.826
chr8	128587736	rs4242384	chr8	128608542	rs7837688	0.826
chr8	128587736	rs4242384	chr8	128565594	rs11995378	0.826
chr8	128587736	rs4242384	chr8	128564541	rs1447296	0.826
chr8	128587736	rs4242384	chr8	128613994	rs6470529	0.826
chr8	128587736	rs4242384	chr8	128558381	rs7826179	0.826
chr8	128587736	rs4242384	chr8	128553363	rs6470518	0.826
chr8	128587736	rs4242384	chr8	128586755	rs4242382	0.793
chr8	128587736	rs4242384	chr8	128567686	rs4431561	0.793
chr8	128587736	rs4242384	chr8	128553581	rs7818556	0.793
chr8	128587736	rs4242384	chr8	128593596	rs7824868	0.702
chr8	128587736	rs4242384	chr8	128603543	rs4531012	0.702
chr8	128587736	rs4242384	chr8	128610275	rs4242386	0.702
chr8	128587736	rs4242384	chr8	128563663	rs9643226	0.702
chr8	128587736	rs4242384	chr8	128603412	rs4599771	0.609
chr8	128587736	rs4242384	chr8	128598215	rs4498506	0.536
chr8	128587736	rs4242384	chr8	128598411	rs4242385	0.536
chr8	128587736	rs4242384	chr8	128603769	rs9656967	0.536
chr8	128587736	rs4242384	chr8	128570332	rs10808558	0.536
chr8	128587736	rs4242384	chr8	128617124	rs4871813	0.51
chr8	128404855	rs620861	chr8	128404855	rs620861	1
chr8	128404855	rs620861	chr8	128404978	rs443053	1
chr8	128404855	rs620861	chr8	128404082	rs13256367	1
chr8	128404855	rs620861	chr8	128402363	rs622853	1
chr8	128404855	rs620861	chr8	128402362	rs622856	1
chr8	128404855	rs620861	chr8	128392363	rs445114	1
chr8	128404855	rs620861	chr8	128393001	rs378854	0.966
chr8	128404855	rs620861	chr8	128390384	rs7838810	0.965
chr8	128404855	rs620861	chr8	128403427	rs366991	0.932
chr8	128404855	rs620861	chr8	128407884	rs1395287	0.899
chr8	128404855	rs620861	chr8	128410285	rs1668875	0.842
chr8	128404855	rs620861	chr8	128410862	rs587948	0.805
chr8	128404855	rs620861	chr8	128390593	rs453875	0.777
chr8	128404855	rs620861	chr8	128410909	rs623401	0.77
chr8	128404855	rs620861	chr8	128411296	rs35049703	0.769
chr8	128404855	rs620861	chr8	128404708	rs62516012	0.692
chr8	128404855	rs620861	chr8	128439155	rs35440286	0.644
chr8	128404855	rs620861	chr8	128411336	rs10956359	0.614
chr8	128404855	rs620861	chr8	128387937	rs10107982	0.614
chr8	128404855	rs620861	chr8	128413784	rs594868	0.601
chr8	128404855	rs620861	chr8	128415441	rs419018	0.601
chr8	128404855	rs620861	chr8	128416906	rs382824	0.601
chr8	128404855	rs620861	chr8	128417244	rs373616	0.601
chr8	128404855	rs620861	chr8	128418909	rs13275275	0.601
chr8	128404855	rs620861	chr8	128439937	rs10110330	0.591
chr8	128404855	rs620861	chr8	128443299	rs978683	0.591
chr8	128404855	rs620861	chr8	128412048	rs17464492	0.589
chr8	128404855	rs620861	chr8	128439453	rs35112951	0.583
chr8	128404855	rs620861	chr8	128413061	rs420101	0.578
chr8	128404855	rs620861	chr8	128413562	rs389143	0.578
chr8	128404855	rs620861	chr8	128413584	rs688201	0.578
chr8	128404855	rs620861	chr8	128413773	rs687324	0.578
chr8	128404855	rs620861	chr8	128413783	rs594869	0.578
chr8	128404855	rs620861	chr8	128414210	rs436238	0.578
chr8	128404855	rs620861	chr8	128414451	rs673745	0.578
chr8	128404855	rs620861	chr8	128414563	rs688937	0.578
chr8	128404855	rs620861	chr8	128414645	rs672888	0.578
chr8	128404855	rs620861	chr8	128415540	rs418269	0.578
chr8	128404855	rs620861	chr8	128416199	rs385278	0.578
chr8	128404855	rs620861	chr8	128416339	rs670725	0.578
chr8	128404855	rs620861	chr8	128417159	rs383205	0.578
chr8	128404855	rs620861	chr8	128419070	rs13248140	0.578
chr8	128404855	rs620861	chr8	128419152	rs10956360	0.578
chr8	128404855	rs620861	chr8	128419288	rs10956361	0.578
chr8	128404855	rs620861	chr8	128419568	rs10956362	0.578
chr8	128404855	rs620861	chr8	128420230	rs59351655	0.578
chr8	128404855	rs620861	chr8	128420624	rs56898669	0.578
chr8	128404855	rs620861	chr8	128420955	rs10956363	0.578
chr8	128404855	rs620861	chr8	128421416	rs4871782	0.578
chr8	128404855	rs620861	chr8	128413592	rs595821	0.556
chr8	128404855	rs620861	chr8	128424800	rs13281615	0.555
chr8	128404855	rs620861	chr8	128425122	rs76102714	0.547
chr8	128404855	rs620861	chr8	128417480	rs400772	0.543
chr8	128404855	rs620861	chr8	128439365	rs35904426	0.542
chr8	128404855	rs620861	chr8	128421912	rs10087810	0.533
chr8	128404855	rs620861	chr8	128403667	rs606677	0.527
chr8	128404855	rs620861	chr8	128414413	rs581761	0.511
chr8	128404855	rs620861	chr8	128442209	rs2121629	0.511
chr8	128404855	rs620861	chr8	128448065	rs10956364	0.511
chr8	128404855	rs620861	chr8	128448145	rs11776330	0.511
chr8	128404855	rs620861	chr8	128406053	rs386883	0.509
chr8	128404855	rs620861	chr8	128407109	rs432523	0.509
chr8	128404855	rs620861	chr8	128384095	rs34882299	0.509
chr8	128482487	rs6983267	chr8	128482487	rs6983267	1
chr8	128482487	rs6983267	chr8	128476625	rs10505477	0.875
chr8	128482487	rs6983267	chr8	128480130	rs12682374	0.84
chr8	128482487	rs6983267	chr8	128482329	rs10808556	0.599
chr8	128482487	rs6983267	chr8	128486686	rs10505474	0.599
chr8	128482487	rs6983267	chr8	128490967	rs4871788	0.599
chr8	128482487	rs6983267	chr8	128489299	rs2060776	0.577
chr8	128482487	rs6983267	chr8	128490310	rs11778075	0.577
chr8	128482487	rs6983267	chr8	128490530	rs11784983	0.577
chr8	128482487	rs6983267	chr8	128491280	rs11998706	0.577
chr8	128482487	rs6983267	chr8	128491670	rs12678562	0.577
chr8	128482487	rs6983267	chr8	128492309	rs7837328	0.577
chr8	128482487	rs6983267	chr8	128492366	rs7837706	0.577
chr8	128482487	rs6983267	chr8	128492523	rs7837626	0.577
chr8	128482487	rs6983267	chr8	128492580	rs7837644	0.577
chr8	128482487	rs6983267	chr8	128492673	rs10956366	0.577
chr8	128482487	rs6983267	chr8	128492726	rs10956367	0.577
chr8	128482487	rs6983267	chr8	128492999	rs10956369	0.577
chr8	128482487	rs6983267	chr8	128493093	rs7013328	0.577
chr8	128482487	rs6983267	chr8	128493910	rs10956370	0.577
chr8	128482487	rs6983267	chr8	128494065	rs7018367	0.577
chr8	128482487	rs6983267	chr8	128494081	rs7018371	0.577
chr8	128482487	rs6983267	chr8	128494115	rs7018368	0.577
chr8	128482487	rs6983267	chr8	128495575	rs871135	0.577
chr8	128482487	rs6983267	chr8	128496488	rs10808557	0.577
chr8	128482487	rs6983267	chr8	128496554	rs4276648	0.577
chr8	128482487	rs6983267	chr8	128496902	rs4871022	0.577
chr8	128482487	rs6983267	chr8	128497820	rs6998061	0.568
chr8	128482487	rs6983267	chr8	128483680	rs3847137	0.559
chr8	128482487	rs6983267	chr8	128492832	rs10956368	0.537
chr9	123467194	rs1571801	chr9	123467194	rs1571801	1
chr9	123467194	rs1571801	chr9	123466601	rs71509575	0.805
chr9	123467194	rs1571801	chr9	123468100	rs35101286	0.805
chr9	123467194	rs1571801	chr9	123465070	rs34251673	0.805
chr9	123467194	rs1571801	chr9	123464010	rs1984038	0.805
chr9	123467194	rs1571801	chr9	123468492	rs79421848	0.761
chr9	123467194	rs1571801	chr9	123465526	rs1984037	0.71
chr9	123467194	rs1571801	chr9	123462579	rs1571805	0.639
chr9	123467194	rs1571801	chr9	123462177	rs13290194	0.639
chr9	123467194	rs1571801	chr9	123462115	rs34049944	0.639
chr10	51219502	rs10993994	chr10	51219502	rs10993994	1
chr10	51219502	rs10993994	chr10	51201811	rs4486572	0.748
chr10	51219502	rs10993994	chr10	51200763	rs10826127	0.748
chr10	51219502	rs10993994	chr10	51200511	rs10826125	0.748
chr10	51219502	rs10993994	chr10	51200152	rs4554834	0.748
chr10	51219502	rs10993994	chr10	51199752	rs6481329	0.748
chr10	51219502	rs10993994	chr10	51196099	rs7081532	0.748
chr10	51219502	rs10993994	chr10	51195705	rs4935162	0.748
chr10	51219502	rs10993994	chr10	51194977	rs3123078	0.748
chr10	51219502	rs10993994	chr10	51194895	rs2611489	0.748
chr10	51219502	rs10993994	chr10	51191690	rs2249986	0.748
chr10	51219502	rs10993994	chr10	51191458	rs2843550	0.748
chr10	51219502	rs10993994	chr10	51191253	rs2843549	0.748
chr10	51219502	rs10993994	chr10	51190209	rs3101227	0.748
chr10	51219502	rs10993994	chr10	51189160	rs57263518	0.748
chr10	51219502	rs10993994	chr10	51188694	rs2843546	0.748
chr10	51219502	rs10993994	chr10	51188679	rs2611507	0.748
chr10	51219502	rs10993994	chr10	51188053	rs2611508	0.748
chr10	51219502	rs10993994	chr10	51187362	rs2926494	0.748
chr10	51219502	rs10993994	chr10	51214698	rs7477953	0.722
chr10	51219502	rs10993994	chr10	51214481	rs7098889	0.722
chr10	51219502	rs10993994	chr10	51214149	rs7075009	0.722
chr10	51219502	rs10993994	chr10	51210297	rs11006274	0.722
chr10	51219502	rs10993994	chr10	51209768	rs10763588	0.722
chr10	51219502	rs10993994	chr10	51208819	rs10763576	0.722
chr10	51219502	rs10993994	chr10	51207437	rs7914347	0.722
chr10	51219502	rs10993994	chr10	51206405	rs10763546	0.722
chr10	51219502	rs10993994	chr10	51204926	rs10763534	0.722
chr10	51219502	rs10993994	chr10	51203382	rs9787697	0.722
chr10	51219502	rs10993994	chr10	51202757	rs4630241	0.722
chr10	51219502	rs10993994	chr10	51202627	rs7920517	0.722
chr10	51219502	rs10993994	chr10	51193867	rs2843554	0.722
chr10	51219502	rs10993994	chr10	51193219	rs1585378	0.722
chr10	51219502	rs10993994	chr10	51185463	rs2611513	0.722
chr10	51219502	rs10993994	chr10	51180819	rs11005089	0.722
chr10	51219502	rs10993994	chr10	51180767	rs10825652	0.722
chr10	51219502	rs10993994	chr10	51174610	rs2337711	0.722
chr10	51219502	rs10993994	chr10	51171310	rs67289834	0.722
chr10	51219502	rs10993994	chr10	51192282	rs7077830	0.707
chr10	51219502	rs10993994	chr10	51192126	rs7088225	0.707
chr10	51219502	rs10993994	chr10	51208182	rs11006207	0.698
chr10	51219502	rs10993994	chr10	51207298	rs4131357	0.698
chr10	51219502	rs10993994	chr10	51199599	rs7896437	0.698
chr10	51219502	rs10993994	chr10	51202373	rs4581397	0.682
chr10	51219502	rs10993994	chr10	51209162	rs11593361	0.651
chr10	51219502	rs10993994	chr10	51168025	rs11004409	0.651
chr10	51219502	rs10993994	chr10	51208175	rs10763567	0.642
chr10	51219502	rs10993994	chr10	51213076	rs7070301	0.641
chr10	51219502	rs10993994	chr10	51212450	rs4306255	0.641
chr10	51219502	rs10993994	chr10	51173341	rs7071471	0.633
chr10	51219502	rs10993994	chr10	51185540	rs2611512	0.63
chr10	51219502	rs10993994	chr10	51184830	rs2125770	0.63
chr10	51219502	rs10993994	chr10	51182135	rs2843560	0.63
chr10	51219502	rs10993994	chr10	51176963	rs2125771	0.63
chr10	51219502	rs10993994	chr10	51175409	rs898343	0.63
chr10	51219502	rs10993994	chr10	51174803	rs2012677	0.63
chr10	51219502	rs10993994	chr10	51174391	rs4935573	0.63
chr10	51219502	rs10993994	chr10	51173983	rs12412140	0.63
chr10	51219502	rs10993994	chr10	51173565	rs2611471	0.63
chr10	51219502	rs10993994	chr10	51173381	rs7090326	0.63
chr10	51219502	rs10993994	chr10	51173184	rs2611475	0.63
chr10	51219502	rs10993994	chr10	51172808	rs113082846	0.63
chr10	51219502	rs10993994	chr10	51170880	rs12763717	0.63
chr10	51219502	rs10993994	chr10	51169661	rs11599333	0.63
chr10	51219502	rs10993994	chr10	51168342	rs11004422	0.63
chr10	51219502	rs10993994	chr10	51168187	rs11004415	0.63
chr10	51219502	rs10993994	chr10	51170094	rs11004584	0.609
chr10	51219502	rs10993994	chr10	51217377	rs7075697	0.603
chr10	51219502	rs10993994	chr10	51213350	rs4631830	0.603
chr10	51219502	rs10993994	chr10	51174944	rs10763193	0.589
chr10	51219502	rs10993994	chr10	51174499	rs745180	0.589
chr10	51219502	rs10993994	chr10	51210912	rs4512771	0.588
chr10	51219502	rs10993994	chr10	51166629	rs11004324	0.585
chr10	51219502	rs10993994	chr10	51165355	rs11004246	0.585
chr10	51219502	rs10993994	chr10	51170307	rs2611502	0.568
chr10	51219502	rs10993994	chr10	51161595	rs12781411	0.566
chr10	51219502	rs10993994	chr10	51166802	rs2843562	0.542
chr10	51219502	rs10993994	chr10	51162137	rs2926493	0.542
chr10	51219502	rs10993994	chr10	51161933	rs10825187	0.542
chr10	51219502	rs10993994	chr10	51161131	rs4935090	0.542
chr10	51194977	rs3123078	chr10	51194977	rs3123078	1
chr10	51194977	rs3123078	chr10	51194895	rs2611489	1
chr10	51194977	rs3123078	chr10	51195705	rs4935162	1
chr10	51194977	rs3123078	chr10	51196099	rs7081532	1
chr10	51194977	rs3123078	chr10	51191690	rs2249986	1
chr10	51194977	rs3123078	chr10	51191458	rs2843550	1
chr10	51194977	rs3123078	chr10	51191253	rs2843549	1
chr10	51194977	rs3123078	chr10	51190209	rs3101227	1
chr10	51194977	rs3123078	chr10	51199752	rs6481329	1
chr10	51194977	rs3123078	chr10	51200152	rs4554834	1
chr10	51194977	rs3123078	chr10	51200511	rs10826125	1
chr10	51194977	rs3123078	chr10	51200763	rs10826127	1
chr10	51194977	rs3123078	chr10	51189160	rs57263518	1
chr10	51194977	rs3123078	chr10	51188694	rs2843546	1
chr10	51194977	rs3123078	chr10	51188679	rs2611507	1
chr10	51194977	rs3123078	chr10	51201811	rs4486572	1
chr10	51194977	rs3123078	chr10	51188053	rs2611508	1
chr10	51194977	rs3123078	chr10	51187362	rs2926494	1
chr10	51194977	rs3123078	chr10	51193867	rs2843554	0.966
chr10	51194977	rs3123078	chr10	51193219	rs1585378	0.966
chr10	51194977	rs3123078	chr10	51202627	rs7920517	0.966
chr10	51194977	rs3123078	chr10	51202757	rs4630241	0.966
chr10	51194977	rs3123078	chr10	51203382	rs9787697	0.966
chr10	51194977	rs3123078	chr10	51185463	rs2611513	0.966
chr10	51194977	rs3123078	chr10	51204926	rs10763534	0.966
chr10	51194977	rs3123078	chr10	51206405	rs10763546	0.966
chr10	51194977	rs3123078	chr10	51207437	rs7914347	0.966
chr10	51194977	rs3123078	chr10	51208819	rs10763576	0.966
chr10	51194977	rs3123078	chr10	51180819	rs11005089	0.966
chr10	51194977	rs3123078	chr10	51180767	rs10825652	0.966
chr10	51194977	rs3123078	chr10	51209768	rs10763588	0.966
chr10	51194977	rs3123078	chr10	51210297	rs11006274	0.966
chr10	51194977	rs3123078	chr10	51214149	rs7075009	0.966
chr10	51194977	rs3123078	chr10	51214481	rs7098889	0.966
chr10	51194977	rs3123078	chr10	51214698	rs7477953	0.966
chr10	51194977	rs3123078	chr10	51174610	rs2337711	0.966
chr10	51194977	rs3123078	chr10	51171310	rs67289834	0.966
chr10	51194977	rs3123078	chr10	51192282	rs7077830	0.965
chr10	51194977	rs3123078	chr10	51192126	rs7088225	0.965
chr10	51194977	rs3123078	chr10	51199599	rs7896437	0.933
chr10	51194977	rs3123078	chr10	51207298	rs4131357	0.933
chr10	51194977	rs3123078	chr10	51208182	rs11006207	0.933
chr10	51194977	rs3123078	chr10	51202373	rs4581397	0.931
chr10	51194977	rs3123078	chr10	51208175	rs10763567	0.897
chr10	51194977	rs3123078	chr10	51212450	rs4306255	0.897
chr10	51194977	rs3123078	chr10	51213076	rs7070301	0.897
chr10	51194977	rs3123078	chr10	51209162	rs11593361	0.871
chr10	51194977	rs3123078	chr10	51213350	rs4631830	0.863
chr10	51194977	rs3123078	chr10	51217377	rs7075697	0.863
chr10	51194977	rs3123078	chr10	51185540	rs2611512	0.842
chr10	51194977	rs3123078	chr10	51184830	rs2125770	0.842
chr10	51194977	rs3123078	chr10	51182135	rs2843560	0.842
chr10	51194977	rs3123078	chr10	51176963	rs2125771	0.842
chr10	51194977	rs3123078	chr10	51175409	rs898343	0.842
chr10	51194977	rs3123078	chr10	51174803	rs2012677	0.842
chr10	51194977	rs3123078	chr10	51174391	rs4935573	0.842
chr10	51194977	rs3123078	chr10	51173983	rs12412140	0.842
chr10	51194977	rs3123078	chr10	51173565	rs2611471	0.842
chr10	51194977	rs3123078	chr10	51173381	rs7090326	0.842
chr10	51194977	rs3123078	chr10	51173184	rs2611475	0.842
chr10	51194977	rs3123078	chr10	51172808	rs113082846	0.842
chr10	51194977	rs3123078	chr10	51170880	rs12763717	0.842
chr10	51194977	rs3123078	chr10	51169661	rs11599333	0.842
chr10	51194977	rs3123078	chr10	51168342	rs11004422	0.842
chr10	51194977	rs3123078	chr10	51168187	rs11004415	0.842
chr10	51194977	rs3123078	chr10	51170094	rs11004584	0.814
chr10	51194977	rs3123078	chr10	51174944	rs10763193	0.805
chr10	51194977	rs3123078	chr10	51174499	rs745180	0.805
chr10	51194977	rs3123078	chr10	51168025	rs11004409	0.805
chr10	51194977	rs3123078	chr10	51173341	rs7071471	0.799
chr10	51194977	rs3123078	chr10	51210912	rs4512771	0.787
chr10	51194977	rs3123078	chr10	51170307	rs2611502	0.777
chr10	51194977	rs3123078	chr10	51214593	rs4304716	0.769
chr10	51194977	rs3123078	chr10	51219502	rs10993994	0.748
chr10	51194977	rs3123078	chr10	51166629	rs11004324	0.739
chr10	51194977	rs3123078	chr10	51165355	rs11004246	0.739
chr10	51194977	rs3123078	chr10	51161595	rs12781411	0.699
chr10	51194977	rs3123078	chr10	51166802	rs2843562	0.667
chr10	51194977	rs3123078	chr10	51162137	rs2926493	0.667
chr10	51194977	rs3123078	chr10	51161933	rs10825187	0.667
chr10	51194977	rs3123078	chr10	51161131	rs4935090	0.667
chr10	51194977	rs3123078	chr10	51159399	rs2611491	0.609
chr10	51194977	rs3123078	chr10	51159230	rs35716372	0.537
chr10	51194977	rs3123078	chr10	51159673	rs12783102	0.517
chr10	126686862	rs4962416	chr10	126686862	rs4962416	1
chr10	126686862	rs4962416	chr10	126686830	rs4962720	1
chr10	126686862	rs4962416	chr10	126687104	rs4962419	1
chr10	126686862	rs4962416	chr10	126681170	rs12771627	1
chr10	126686862	rs4962416	chr10	126687317	rs12769019	0.916
chr10	126686862	rs4962416	chr10	126679239	rs11598549	0.916
chr10	126686862	rs4962416	chr10	126678190	rs12782469	0.833
chr10	126686862	rs4962416	chr10	126687076	rs4962418	0.785
chr10	126686862	rs4962416	chr10	126687200	rs7077275	0.785
chr10	126686862	rs4962416	chr10	126675334	rs11245458	0.677
chr10	126686862	rs4962416	chr10	126673847	rs11245455	0.634
chr10	126686862	rs4962416	chr10	126685663	rs1561589	0.628
chr10	126686862	rs4962416	chr10	126727569	rs3012065	0.611
chr10	126686862	rs4962416	chr10	126727987	rs3012066	0.611
chr10	126686862	rs4962416	chr10	126640686	rs11245446	0.593
chr10	126686862	rs4962416	chr10	126727605	rs2946995	0.561
chr10	126686862	rs4962416	chr10	126674064	rs11245456	0.53
chr10	126686862	rs4962416	chr10	126673756	rs11245453	0.53
chr10	126686862	rs4962416	chr10	126728434	rs2946996	0.519
chr10	126686862	rs4962416	chr10	126686486	rs1970811	0.509
chr10	126686862	rs4962416	chr10	126682183	rs750599	0.509
chr11	68751243	rs10896449	chr11	68751243	rs10896449	1
chr11	68751243	rs10896449	chr11	68750408	rs6591374	0.967
chr11	68751243	rs10896449	chr11	68752746	rs12362678	0.967
chr11	68751243	rs10896449	chr11	68753085	rs9787877	0.967
chr11	68751243	rs10896449	chr11	68748325	rs10896448	0.967
chr11	68751243	rs10896449	chr11	68743071	rs12790802	0.967
chr11	68751243	rs10896449	chr11	68759526	rs7939250	0.967
chr11	68751243	rs10896449	chr11	68760157	rs12788188	0.967
chr11	68751243	rs10896449	chr11	68742159	rs7929962	0.967
chr11	68751243	rs10896449	chr11	68761559	rs7947353	0.967
chr11	68751243	rs10896449	chr11	68739279	rs4451736	0.967
chr11	68751243	rs10896449	chr11	68764690	rs10896450	0.967
chr11	68751243	rs10896449	chr11	68765690	rs11228583	0.967
chr11	68751243	rs10896449	chr11	68766814	rs12293259	0.967
chr11	68751243	rs10896449	chr11	68767227	rs12799883	0.967
chr11	68751243	rs10896449	chr11	68751073	rs7931342	0.935
chr11	68751243	rs10896449	chr11	68747686	rs7109672	0.935
chr11	68751243	rs10896449	chr11	68740137	rs12278923	0.935
chr11	68751243	rs10896449	chr11	68768820	rs12270641	0.935
chr11	68751243	rs10896449	chr11	68760915	rs9667638	0.933
chr11	68751243	rs10896449	chr11	68736911	rs4620729	0.933
chr11	68751243	rs10896449	chr11	68750364	rs7122190	0.901
chr11	68751243	rs10896449	chr11	68754694	rs4644650	0.901
chr11	68751243	rs10896449	chr11	68754981	rs4569015	0.901
chr11	68751243	rs10896449	chr11	68741178	rs10792032	0.901
chr11	68751243	rs10896449	chr11	68729233	rs7930375	0.874
chr11	68751243	rs10896449	chr11	68746871	rs7121816	0.869
chr11	68751243	rs10896449	chr11	68760282	rs7106762	0.869
chr11	68751243	rs10896449	chr11	68740276	rs7939803	0.868
chr11	68751243	rs10896449	chr11	68768269	rs76004280	0.839
chr11	68751243	rs10896449	chr11	68729323	rs7945442	0.61
chr11	68751243	rs10896449	chr11	68737642	rs4265599	0.604
chr11	68751243	rs10896449	chr11	68737451	rs10896447	0.604
chr11	68751243	rs10896449	chr11	68729568	rs9783279	0.588
chr11	68751243	rs10896449	chr11	68755364	rs7950547	0.584
chr11	68751243	rs10896449	chr11	68759208	rs7925434	0.584
chr11	68751243	rs10896449	chr11	68737404	rs4930668	0.584
chr11	68751243	rs10896449	chr11	68730931	rs12793009	0.584
chr11	68751243	rs10896449	chr11	68729612	rs9783280	0.552
chr11	68751243	rs10896449	chr11	68729551	rs9783278	0.552
chr11	68751243	rs10896449	chr11	68732695	rs4495900	0.546
chr11	68751243	rs10896449	chr11	68730546	rs4255548	0.529
chr11	68691995	rs12418451	chr11	68691995	rs12418451	1
chr11	68691995	rs12418451	chr11	68679026	rs12798031	0.963
chr11	68691995	rs12418451	chr11	68683098	rs12418948	0.927
chr11	68691995	rs12418451	chr11	68676065	rs7104354	0.927
chr11	68691995	rs12418451	chr11	68667430	rs2924538	0.926
chr11	68691995	rs12418451	chr11	68665391	rs34662054	0.926
chr11	68691995	rs12418451	chr11	68663146	rs10896438	0.926
chr11	68691995	rs12418451	chr11	68703267	rs12420758	0.89
chr11	68691995	rs12418451	chr11	68704119	rs9651718	0.853
chr11	68691995	rs12418451	chr11	68713686	rs12809032	0.819
chr11	68691995	rs12418451	chr11	68715895	rs12800787	0.819
chr11	68691995	rs12418451	chr11	68716760	rs11228553	0.819
chr11	68691995	rs12418451	chr11	68716967	rs12223972	0.819
chr11	68691995	rs12418451	chr11	68681315	rs7929203	0.791
chr11	68691995	rs12418451	chr11	68671621	rs11228521	0.791
chr11	68691995	rs12418451	chr11	68711570	rs11228551	0.782
chr11	68691995	rs12418451	chr11	68720713	rs55814684	0.755
chr11	68691995	rs12418451	chr11	68666799	rs7126281	0.751
chr11	68691995	rs12418451	chr11	68663578	rs7928319	0.751
chr11	68691995	rs12418451	chr11	68660041	rs10896437	0.718
chr11	68691995	rs12418451	chr11	68678820	rs2924525	0.71
chr11	68691995	rs12418451	chr11	68679817	rs10792026	0.684
chr11	68691995	rs12418451	chr11	68677787	rs10792025	0.684
chr11	68691995	rs12418451	chr11	68675132	rs12796066	0.684
chr11	68691995	rs12418451	chr11	68718731	rs117562555	0.667
chr11	68691995	rs12418451	chr11	68667155	rs2924540	0.659
chr11	68691995	rs12418451	chr11	68681572	rs3019748	0.642
chr11	68691995	rs12418451	chr11	68683624	rs3750970	0.591
chr11	68691995	rs12418451	chr11	68683169	rs2924528	0.591
chr11	68691995	rs12418451	chr11	68681255	rs3019749	0.534
chr11	68691995	rs12418451	chr11	68645966	rs2924553	0.529
chr11	68691995	rs12418451	chr11	68645506	rs10896433	0.529
chr11	68691995	rs12418451	chr11	68725391	rs10792030	0.51
chr11	68691995	rs12418451	chr11	68704619	rs10750844	0.509
chr11	68735156	rs11228565	chr11	68735156	rs11228565	1
chr11	68735156	rs11228565	chr11	68734077	rs12281017	1
chr11	68735156	rs11228565	chr11	68733711	rs12418968	1
chr11	68735156	rs11228565	chr11	68732747	rs11228562	1
chr11	68735156	rs11228565	chr11	68731718	rs7117034	1
chr11	68735156	rs11228565	chr11	68731131	rs12793759	0.744
chr11	68735156	rs11228565	chr11	68737935	rs12275055	0.697
chr11	68735156	rs11228565	chr11	68748861	rs12795301	0.657
chr11	68735156	rs11228565	chr11	68752534	rs7130881	0.657
chr11	68735156	rs11228565	chr11	68758918	rs11228580	0.657
chr11	68735156	rs11228565	chr11	68760555	rs12417087	0.657
chr11	68735156	rs11228565	chr11	68751854	rs11228575	0.617
chr11	68735156	rs11228565	chr11	68734751	rs12422130	0.55
chr11	68735156	rs11228565	chr11	68733592	rs10792031	0.55
chr11	2190150	rs7127900	chr11	2190150	rs7127900	1
chr11	2190150	rs7127900	chr11	2189795	rs7109474	1
chr11	2190150	rs7127900	chr11	2190669	rs11043143	1
chr11	2190150	rs7127900	chr11	2189258	rs11043134	1
chr11	2190150	rs7127900	chr11	2189241	rs11043133	1
chr11	2190150	rs7127900	chr11	2188935	rs7123312	1
chr11	2190150	rs7127900	chr11	2188632	rs6579001	1
chr11	2190150	rs7127900	chr11	2188618	rs6579000	1
chr11	2190150	rs7127900	chr11	2188350	rs6578999	1
chr11	2190150	rs7127900	chr11	2187917	rs4076054	1
chr11	2190150	rs7127900	chr11	2187036	rs7481129	1
chr11	2190150	rs7127900	chr11	2186930	rs4077457	1
chr11	2190150	rs7127900	chr11	2186728	rs4077456	1
chr11	2190150	rs7127900	chr11	2185936	rs7127162	1
chr11	2190150	rs7127900	chr11	2185687	rs7126857	1
chr11	2190150	rs7127900	chr11	2185528	rs7126629	1
chr11	2190150	rs7127900	chr11	2185194	rs10840584	1
chr11	2190150	rs7127900	chr11	2189487	rs7121039	0.95
chr11	2190150	rs7127900	chr11	2189390	rs11603101	0.95
chr11	2190150	rs7127900	chr11	2188920	rs7123299	0.95
chr11	2190150	rs7127900	chr11	2188886	rs6579003	0.95
chr11	2190150	rs7127900	chr11	2188805	rs6579002	0.95
chr11	2190150	rs7127900	chr11	2188270	rs7395734	0.95
chr11	2190150	rs7127900	chr11	2191266	rs10840606	0.948
chr11	2190150	rs7127900	chr11	2183769	rs114099824	0.948
chr11	2190150	rs7127900	chr11	2183481	rs62650858	0.948
chr11	2190150	rs7127900	chr11	2183365	rs71455920	0.948
chr11	2190150	rs7127900	chr11	2189200	rs11043132	0.904
chr11	2190150	rs7127900	chr11	2188954	rs7123418	0.904
chr11	2190150	rs7127900	chr11	2188848	rs7123180	0.904
chr11	2190150	rs7127900	chr11	2189272	rs11043135	0.898
chr11	2190150	rs7127900	chr11	2182202	rs10743176	0.851
chr11	2190150	rs7127900	chr11	2181240	rs72853963	0.846
chr11	2190150	rs7127900	chr11	2190373	rs10840603	0.821
chr11	2190150	rs7127900	chr11	2186149	rs10743180	0.821
chr11	2190150	rs7127900	chr11	2186358	rs10743182	0.8
chr11	2190150	rs7127900	chr11	2186335	rs10743181	0.8
chr11	2190150	rs7127900	chr11	2185588	rs7114836	0.784
chr11	2190150	rs7127900	chr11	2180751	rs73407554	0.705
chr11	2190150	rs7127900	chr11	2179840	rs72853960	0.679
chr11	2190150	rs7127900	chr11	2178578	rs76275158	0.655
chr11	2190150	rs7127900	chr11	2178341	rs72853954	0.644
chr11	2190150	rs7127900	chr11	2176880	rs4075003	0.644
chr11	2190150	rs7127900	chr11	2176513	rs72853948	0.644
chr11	2190150	rs7127900	chr11	2173856	rs12419367	0.644
chr11	2190150	rs7127900	chr11	2163005	rs72853920	0.614
chr11	2190150	rs7127900	chr11	2162902	rs11564708	0.614
chr11	2190150	rs7127900	chr11	2173687	rs12419346	0.594
chr11	2190150	rs7127900	chr11	2190125	rs67186729	0.583
chr11	2190150	rs7127900	chr11	2190206	rs67379609	0.583
chr11	2190150	rs7127900	chr11	2190211	rs71455921	0.583
chr11	2190150	rs7127900	chr11	2190527	rs11043140	0.583
chr11	2190150	rs7127900	chr11	2190618	rs11043142	0.583
chr11	2190150	rs7127900	chr11	2190745	rs11043147	0.583
chr11	2190150	rs7127900	chr11	2171216	rs7125284	0.578
chr11	2190150	rs7127900	chr11	2169419	rs117520198	0.578
chr11	2190150	rs7127900	chr11	2166234	rs12419444	0.578
chr11	2190150	rs7127900	chr11	2165989	rs12418303	0.578
chr11	2190150	rs7127900	chr11	2165686	rs56304369	0.578
chr11	2190150	rs7127900	chr11	2165244	rs56377341	0.578
chr11	2190150	rs7127900	chr11	2190193	rs7125026	0.561
chr11	2190150	rs7127900	chr11	2189617	rs7109219	0.561
chr11	2190150	rs7127900	chr11	2185937	rs7115232	0.561
chr11	2190150	rs7127900	chr11	2185285	rs7114418	0.539
chr11	2190150	rs7127900	chr11	2171380	rs7107385	0.529
chr11	2190150	rs7127900	chr11	2190185	rs7112959	0.519
chr11	2190150	rs7127900	chr11	2194243	rs12420721	0.504
chr11	2190150	rs7127900	chr11	2190179	rs67798996	0.5
chr11	68752534	rs7130881	chr11	68752534	rs7130881	1
chr11	68752534	rs7130881	chr11	68748861	rs12795301	1
chr11	68752534	rs7130881	chr11	68758918	rs11228580	1
chr11	68752534	rs7130881	chr11	68760555	rs12417087	1
chr11	68752534	rs7130881	chr11	68737935	rs12275055	0.948
chr11	68752534	rs7130881	chr11	68751854	rs11228575	0.947
chr11	68752534	rs7130881	chr11	68731131	rs12793759	0.895
chr11	68752534	rs7130881	chr11	68735156	rs11228565	0.657
chr11	68752534	rs7130881	chr11	68734077	rs12281017	0.657
chr11	68752534	rs7130881	chr11	68733711	rs12418968	0.657
chr11	68752534	rs7130881	chr11	68732747	rs11228562	0.657
chr11	68752534	rs7130881	chr11	68731718	rs7117034	0.657
chr11	68752534	rs7130881	chr11	68772304	rs12282656	0.6
chr11	68752534	rs7130881	chr11	68775830	rs12293276	0.6
chr11	68752534	rs7130881	chr11	68775848	rs7118966	0.6
chr11	68752534	rs7130881	chr11	68777418	rs12806580	0.6
chr11	68752534	rs7130881	chr11	68779663	rs11228594	0.6
chr11	68752534	rs7130881	chr11	68781639	rs7928306	0.6
chr11	68752534	rs7130881	chr11	68769711	rs34255287	0.593
chr11	68752534	rs7130881	chr11	68782129	rs12792211	0.576
chr11	68752534	rs7130881	chr11	68793652	rs12278391	0.503
chr11	68751073	rs7931342	chr11	68751073	rs7931342	1
chr11	68751073	rs7931342	chr11	68747686	rs7109672	1
chr11	68751073	rs7931342	chr11	68740137	rs12278923	1
chr11	68751073	rs7931342	chr11	68750408	rs6591374	0.967
chr11	68751073	rs7931342	chr11	68752746	rs12362678	0.967
chr11	68751073	rs7931342	chr11	68753085	rs9787877	0.967
chr11	68751073	rs7931342	chr11	68748325	rs10896448	0.967
chr11	68751073	rs7931342	chr11	68754694	rs4644650	0.967
chr11	68751073	rs7931342	chr11	68754981	rs4569015	0.967
chr11	68751073	rs7931342	chr11	68743071	rs12790802	0.967
chr11	68751073	rs7931342	chr11	68759526	rs7939250	0.967
chr11	68751073	rs7931342	chr11	68742159	rs7929962	0.967
chr11	68751073	rs7931342	chr11	68760157	rs12788188	0.967
chr11	68751073	rs7931342	chr11	68741178	rs10792032	0.967
chr11	68751073	rs7931342	chr11	68761559	rs7947353	0.967
chr11	68751073	rs7931342	chr11	68739279	rs4451736	0.967
chr11	68751073	rs7931342	chr11	68764690	rs10896450	0.967
chr11	68751073	rs7931342	chr11	68765690	rs11228583	0.967
chr11	68751073	rs7931342	chr11	68766814	rs12293259	0.967
chr11	68751073	rs7931342	chr11	68767227	rs12799883	0.967
chr11	68751073	rs7931342	chr11	68751243	rs10896449	0.935
chr11	68751073	rs7931342	chr11	68760915	rs9667638	0.935
chr11	68751073	rs7931342	chr11	68740276	rs7939803	0.935
chr11	68751073	rs7931342	chr11	68736911	rs4620729	0.935
chr11	68751073	rs7931342	chr11	68768820	rs12270641	0.934
chr11	68751073	rs7931342	chr11	68750364	rs7122190	0.904
chr11	68751073	rs7931342	chr11	68746871	rs7121816	0.874
chr11	68751073	rs7931342	chr11	68760282	rs7106762	0.874
chr11	68751073	rs7931342	chr11	68768269	rs76004280	0.845
chr11	68751073	rs7931342	chr11	68729233	rs7930375	0.817
chr11	68751073	rs7931342	chr11	68755364	rs7950547	0.624
chr11	68751073	rs7931342	chr11	68759208	rs7925434	0.624
chr11	68751073	rs7931342	chr11	68737404	rs4930668	0.624
chr11	68751073	rs7931342	chr11	68730931	rs12793009	0.624
chr11	68751073	rs7931342	chr11	68737642	rs4265599	0.586
chr11	68751073	rs7931342	chr11	68737451	rs10896447	0.586
chr11	68751073	rs7931342	chr11	68732695	rs4495900	0.586
chr11	68751073	rs7931342	chr11	68730546	rs4255548	0.571
chr11	68751073	rs7931342	chr11	68729323	rs7945442	0.538
chr11	68751073	rs7931342	chr11	68729568	rs9783279	0.516
chr17	68751073	rs11649743	chr17	33149092	rs11649743	1
chr17	68751073	rs11649743	chr17	33153678	rs62073542	1
chr17	68751073	rs11649743	chr17	33151212	rs718961	0.957
chr17	68751073	rs11649743	chr17	33151392	rs718960	0.957
chr17	68751073	rs11649743	chr17	33151976	rs12951345	0.957
chr17	68751073	rs11649743	chr17	33152623	rs4795218	0.957
chr17	68751073	rs11649743	chr17	33157020	rs11658433	0.872
chr17	68751073	rs11649743	chr17	33154278	rs17138469	0.83
chr17	68751073	rs11649743	chr17	33154541	rs4794758	0.748
chr17	68751073	rs11649743	chr17	33156586	rs7223387	0.701
chr17	66620348	rs1859962	chr17	66620348	rs1859962	1
chr17	66620348	rs1859962	chr17	66619411	rs8072254	1
chr17	66620348	rs1859962	chr17	66621368	rs991429	1
chr17	66620348	rs1859962	chr17	66619268	rs8071558	1
chr17	66620348	rs1859962	chr17	66618613	rs9901566	1
chr17	66620348	rs1859962	chr17	66618469	rs17765344	1
chr17	66620348	rs1859962	chr17	66626741	rs9889335	1
chr17	66620348	rs1859962	chr17	66630885	rs6501436	1
chr17	66620348	rs1859962	chr17	66626953	rs9911515	0.967
chr17	66620348	rs1859962	chr17	66619722	rs984434	0.935
chr17	66620348	rs1859962	chr17	66618337	rs17765332	0.935
chr17	66620348	rs1859962	chr17	66616533	rs7222314	0.935
chr17	66620348	rs1859962	chr17	66624702	rs1859963	0.935
chr17	66620348	rs1859962	chr17	66628530	rs8068266	0.935
chr17	66620348	rs1859962	chr17	66628809	rs8072735	0.935
chr17	66620348	rs1859962	chr17	66630032	rs9893698	0.935
chr17	66620348	rs1859962	chr17	66630231	rs4793529	0.935
chr17	66620348	rs1859962	chr17	66631567	rs6501437	0.791
chr17	66620348	rs1859962	chr17	66631755	rs6501438	0.739
chr17	66620348	rs1859962	chr17	66632926	rs2190696	0.739
chr17	66620348	rs1859962	chr17	66632936	rs2190697	0.739
chr17	66620348	rs1859962	chr17	66636479	rs6501439	0.728
chr17	66620348	rs1859962	chr17	66657838	rs8080184	0.719
chr17	66620348	rs1859962	chr17	66632450	rs8079315	0.702
chr17	66620348	rs1859962	chr17	66633350	rs2159034	0.702
chr17	66620348	rs1859962	chr17	66633440	rs1014000	0.702
chr17	66620348	rs1859962	chr17	66633530	rs1013999	0.702
chr17	66620348	rs1859962	chr17	66634005	rs61193653	0.702
chr17	66620348	rs1859962	chr17	66634075	rs17224666	0.702
chr17	66620348	rs1859962	chr17	66634288	rs9783828	0.702
chr17	66620348	rs1859962	chr17	66634609	rs9783825	0.702
chr17	66620348	rs1859962	chr17	66634701	rs56347314	0.702
chr17	66620348	rs1859962	chr17	66634702	rs9783826	0.702
chr17	66620348	rs1859962	chr17	66635154	rs9302932	0.702
chr17	66620348	rs1859962	chr17	66635279	rs2367257	0.702
chr17	66620348	rs1859962	chr17	66635336	rs2367258	0.702
chr17	66620348	rs1859962	chr17	66636627	rs6501440	0.702
chr17	66620348	rs1859962	chr17	66636681	rs6501441	0.702
chr17	66620348	rs1859962	chr17	66636752	rs6501443	0.702
chr17	66620348	rs1859962	chr17	66636858	rs4793530	0.702
chr17	66620348	rs1859962	chr17	66638548	rs8073978	0.702
chr17	66620348	rs1859962	chr17	66639368	rs11868971	0.702
chr17	66620348	rs1859962	chr17	66643504	rs8076830	0.702
chr17	66620348	rs1859962	chr17	66656212	rs2041114	0.702
chr17	66620348	rs1859962	chr17	66656931	rs956218	0.702
chr17	66620348	rs1859962	chr17	66657008	rs723338	0.702
chr17	66620348	rs1859962	chr17	66657302	rs956219	0.702
chr17	66620348	rs1859962	chr17	66657399	rs28703253	0.702
chr17	66620348	rs1859962	chr17	66657674	rs8081602	0.702
chr17	66620348	rs1859962	chr17	66657763	rs8081751	0.702
chr17	66620348	rs1859962	chr17	66658022	rs2041115	0.702
chr17	66620348	rs1859962	chr17	66658425	rs8064263	0.702
chr17	66620348	rs1859962	chr17	66658671	rs9897865	0.702
chr17	66620348	rs1859962	chr17	66659137	rs9897358	0.702
chr17	66620348	rs1859962	chr17	66659341	rs9906121	0.702
chr17	66620348	rs1859962	chr17	66659375	rs9900302	0.702
chr17	66620348	rs1859962	chr17	66662793	rs2058086	0.702
chr17	66620348	rs1859962	chr17	66671084	rs9909762	0.702
chr17	66620348	rs1859962	chr17	66671172	rs9910829	0.702
chr17	66620348	rs1859962	chr17	66671362	rs7220274	0.702
chr17	66620348	rs1859962	chr17	66671901	rs28519385	0.702
chr17	66620348	rs1859962	chr17	66672070	rs17224833	0.702
chr17	66620348	rs1859962	chr17	66673149	rs8182286	0.702
chr17	66620348	rs1859962	chr17	66676066	rs4793533	0.702
chr17	66620348	rs1859962	chr17	66676457	rs8069925	0.702
chr17	66620348	rs1859962	chr17	66676794	rs9901508	0.702
chr17	66620348	rs1859962	chr17	66676814	rs9907418	0.702
chr17	66620348	rs1859962	chr17	66677883	rs2367263	0.702
chr17	66620348	rs1859962	chr17	66696547	rs9891648	0.701
chr17	66620348	rs1859962	chr17	66710651	rs11655744	0.701
chr17	66620348	rs1859962	chr17	66636737	rs6501442	0.692
chr17	66620348	rs1859962	chr17	66633192	rs4362433	0.686
chr17	66620348	rs1859962	chr17	66633226	rs4366746	0.686
chr17	66620348	rs1859962	chr17	66632881	rs2367256	0.684
chr17	66620348	rs1859962	chr17	66634063	rs17824565	0.676
chr17	66620348	rs1859962	chr17	66672495	rs2108534	0.676
chr17	66620348	rs1859962	chr17	66678166	rs1859964	0.676
chr17	66620348	rs1859962	chr17	66679653	rs6501446	0.676
chr17	66620348	rs1859962	chr17	66680001	rs4438347	0.676
chr17	66620348	rs1859962	chr17	66680845	rs9891611	0.676
chr17	66620348	rs1859962	chr17	66691653	rs9913988	0.676
chr17	66620348	rs1859962	chr17	66692598	rs758106	0.676
chr17	66620348	rs1859962	chr17	66693756	rs2886915	0.676
chr17	66620348	rs1859962	chr17	66635286	rs2886913	0.666
chr17	66620348	rs1859962	chr17	66633378	rs2159035	0.665
chr17	66620348	rs1859962	chr17	66637102	rs7206958	0.665
chr17	66620348	rs1859962	chr17	66644083	rs9906588	0.665
chr17	66620348	rs1859962	chr17	66678690	rs1859965	0.657
chr17	66620348	rs1859962	chr17	66633238	rs4366747	0.654
chr17	66620348	rs1859962	chr17	66660153	rs11651501	0.653
chr17	66620348	rs1859962	chr17	66704726	rs6501451	0.651
chr17	66620348	rs1859962	chr17	66679976	rs4239156	0.64
chr17	66620348	rs1859962	chr17	66711582	rs2367266	0.64
chr17	66620348	rs1859962	chr17	66638615	rs8074021	0.631
chr17	66620348	rs1859962	chr17	66693888	rs2003060	0.631
chr17	66620348	rs1859962	chr17	66719063	rs2190463	0.631
chr17	66620348	rs1859962	chr17	66660114	rs11651469	0.625
chr17	66620348	rs1859962	chr17	66684065	rs9893839	0.605
chr17	66620348	rs1859962	chr17	66684297	rs8079962	0.605
chr17	66620348	rs1859962	chr17	66684693	rs6501447	0.605
chr17	66620348	rs1859962	chr17	66687002	rs8076811	0.605
chr17	66620348	rs1859962	chr17	66697929	rs9906098	0.605
chr17	66620348	rs1859962	chr17	66702544	rs7214479	0.605
chr17	66620348	rs1859962	chr17	66715259	rs7209505	0.605
chr17	66620348	rs1859962	chr17	66719533	rs11657593	0.605
chr17	66620348	rs1859962	chr17	66720174	rs62063939	0.605
chr17	66620348	rs1859962	chr17	66721949	rs8067145	0.605
chr17	66620348	rs1859962	chr17	66743379	rs9902909	0.58
chr17	66620348	rs1859962	chr17	66622693	rs9674957	0.579
chr17	66620348	rs1859962	chr17	66657631	rs28514850	0.572
chr17	66620348	rs1859962	chr17	66661138	rs9899201	0.561
chr17	66620348	rs1859962	chr17	66621213	rs11650165	0.558
chr17	66620348	rs1859962	chr17	66622368	rs4793528	0.558
chr17	66620348	rs1859962	chr17	66627825	rs4328484	0.558
chr17	66620348	rs1859962	chr17	66730351	rs10401004	0.556
chr17	66620348	rs1859962	chr17	66732039	rs7221399	0.556
chr17	66620348	rs1859962	chr17	66735791	rs8075481	0.556
chr17	66620348	rs1859962	chr17	66736589	rs737959	0.556
chr17	66620348	rs1859962	chr17	66744729	rs6501462	0.556
chr17	66620348	rs1859962	chr17	66747639	rs9906756	0.556
chr17	66620348	rs1859962	chr17	66744225	rs9901939	0.555
chr17	66620348	rs1859962	chr17	66750716	rs9916542	0.533
chr17	66620348	rs1859962	chr17	66752467	rs8070461	0.533
chr17	66620348	rs1859962	chr17	66676490	rs8068189	0.532
chr17	66620348	rs1859962	chr17	66744083	rs9904099	0.532
chr17	66620348	rs1859962	chr17	66735463	rs737956	0.522
chr17	66620348	rs1859962	chr17	66735504	rs737957	0.522
chr17	66620348	rs1859962	chr17	66736206	rs917280	0.522
chr17	66620348	rs1859962	chr17	66736249	rs737958	0.522
chr17	66620348	rs1859962	chr17	66737862	rs4793539	0.522
chr17	66620348	rs1859962	chr17	66709269	rs7225025	0.503
chr17	66620348	rs1859962	chr17	66623828	rs8077906	0.5
chr17	33172153	rs4430796	chr17	33172153	rs4430796	1
chr17	33172153	rs4430796	chr17	33173953	rs11651755	0.967
chr17	33172153	rs4430796	chr17	33175699	rs8064454	0.967
chr17	33172153	rs4430796	chr17	33176494	rs11651052	0.967
chr17	33172153	rs4430796	chr17	33174065	rs10908278	0.934
chr17	33172153	rs4430796	chr17	33177678	rs11263763	0.837
chr17	33172153	rs4430796	chr17	33170413	rs2005705	0.81
chr17	33172153	rs4430796	chr17	33176946	rs757209	0.782
chr17	33172153	rs4430796	chr17	33175269	rs7501939	0.764
chr17	33172153	rs4430796	chr17	33173100	rs4239217	0.738
chr17	33172153	rs4430796	chr17	33177985	rs11658063	0.738
chr17	33172153	rs4430796	chr17	33174880	rs11657964	0.727
chr17	33172153	rs4430796	chr17	33176039	rs11263762	0.715
chr17	33172153	rs4430796	chr17	33176148	rs7405696	0.715
chr17	33172153	rs4430796	chr17	33175746	rs12601991	0.691
chr17	33172153	rs4430796	chr17	33177262	rs9901746	0.668
chr17	33172153	rs4430796	chr17	33178234	rs12453443	0.645
chr17	33172153	rs4430796	chr17	33170628	rs757210	0.543
chr17	33172153	rs4430796	chr17	33170591	rs757211	0.537
chr17	33175269	rs7501939	chr17	33175269	rs7501939	1
chr17	33175269	rs7501939	chr17	33174880	rs11657964	0.967
chr17	33175269	rs7501939	chr17	33173100	rs4239217	0.966
chr17	33175269	rs7501939	chr17	33177985	rs11658063	0.966
chr17	33175269	rs7501939	chr17	33175699	rs8064454	0.79
chr17	33175269	rs7501939	chr17	33176494	rs11651052	0.79
chr17	33175269	rs7501939	chr17	33173953	rs11651755	0.79
chr17	33175269	rs7501939	chr17	33174065	rs10908278	0.764
chr17	33175269	rs7501939	chr17	33172153	rs4430796	0.764
chr17	33175269	rs7501939	chr17	33170628	rs757210	0.739
chr17	33175269	rs7501939	chr17	33170413	rs2005705	0.681
chr17	33175269	rs7501939	chr17	33177678	rs11263763	0.676
chr17	33175269	rs7501939	chr17	33167135	rs7405776	0.674
chr17	33175269	rs7501939	chr17	33176946	rs757209	0.585
chr17	33175269	rs7501939	chr17	33176039	rs11263762	0.546
chr17	33175269	rs7501939	chr17	33176148	rs7405696	0.546
chr17	33175269	rs7501939	chr17	33175746	rs12601991	0.528
chr17	33175269	rs7501939	chr17	33177262	rs9901746	0.51
chr19	33175269	rs2735839	chr19	56056435	rs2735839	1
chr19	33175269	rs2735839	chr19	56056081	rs2569735	1
chr19	33175269	rs2735839	chr19	56055210	rs1058205	0.841
chr19	33175269	rs2735839	chr19	56056615	rs62113216	0.643
chr19	33175269	rs2735839	chr19	56054527	rs76765083	0.643
chr19	33175269	rs2735839	chr19	56054349	rs62113214	0.643
chr19	33175269	rs2735839	chr19	56053569	rs17632542	0.643
chr19	33175269	rs2735839	chr19	56052652	rs62113212	0.643
chr19	33175269	rs2735839	chr19	56051664	rs174776	0.573
chr19	33175269	rs2735839	chr19	56050926	rs266878	0.573
chr19	33175269	rs2735839	chr19	56046409	rs2659124	0.573
chr19	43427453	rs8102476	chr19	43427453	rs8102476	1
chr19	43427453	rs8102476	chr19	43427320	rs8102454	1
chr19	43427453	rs8102476	chr19	43441940	rs34582151	0.967
chr19	43427453	rs8102476	chr19	43427644	rs11667256	0.935
chr19	43427453	rs8102476	chr19	43435802	rs12976534	0.935
chr19	43427453	rs8102476	chr19	43438407	rs4803934	0.935
chr19	43427453	rs8102476	chr19	43445465	rs7250689	0.905
chr19	43427453	rs8102476	chr19	43432765	rs12981216	0.901
chr19	43427453	rs8102476	chr19	43436573	rs12610267	0.901
chr19	43427453	rs8102476	chr19	43438112	rs12611084	0.87
chr19	43427453	rs8102476	chr19	43446079	rs11083450	0.846
chr19	43427453	rs8102476	chr19	43440753	rs11668070	0.773
chr19	43427453	rs8102476	chr19	43438957	rs8100395	0.743
chr19	43427453	rs8102476	chr19	43419480	rs4803899	0.703
chr19	43427453	rs8102476	chr19	43439112	rs7247241	0.64
chr19	43427453	rs8102476	chr19	43451020	rs3786877	0.579
chr19	43427453	rs8102476	chr19	43453573	rs3786878	0.555
chr19	43427453	rs8102476	chr19	43454845	rs10048529	0.555
chr19	43427453	rs8102476	chr19	43456912	rs8101725	0.555
chr19	43427453	rs8102476	chr19	43457500	rs12608697	0.555
chr19	43427453	rs8102476	chr19	43461834	rs36035956	0.555
chr19	43427453	rs8102476	chr19	43464321	rs12611009	0.555
chr19	43427453	rs8102476	chr19	43465362	rs3826896	0.555
chr19	43427453	rs8102476	chr19	43465806	rs2060243	0.555
chr19	43427453	rs8102476	chr19	43469277	rs8100926	0.555
chr19	43427453	rs8102476	chr19	43468987	rs8101185	0.531
chr19	43427453	rs8102476	chr19	43469566	rs34565749	0.507
chr19	43427453	rs8102476	chr19	43417916	rs7253820	0.506
chr19	46677464	rs887391	chr19	46677464	rs887391	1
chr19	46677464	rs887391	chr19	46679288	rs6508980	0.909
chr19	46677464	rs887391	chr19	46679713	rs8107333	0.865
chr19	46677464	rs887391	chr19	46677427	rs11672691	0.788
chr19	46677464	rs887391	chr19	46678057	rs2079811	0.788
chr19	46677464	rs887391	chr19	46678376	rs2316974	0.788
chr19	46677464	rs887391	chr19	46682165	rs4802119	0.773
chr19	46677464	rs887391	chr19	46683364	rs758643	0.773
chr19	46677464	rs887391	chr19	46677771	rs74738513	0.753
chr19	46677464	rs887391	chr19	46681416	rs6508981	0.728
chr19	46677464	rs887391	chr19	46677642	rs887392	0.697
chr19	46677464	rs887391	chr19	46693050	rs2191139	0.659
chr19	46677464	rs887391	chr19	46695470	rs1005643	0.657
chr19	46677464	rs887391	chr19	46681551	rs8112363	0.613
chr19	46677464	rs887391	chr19	46690960	rs7248215	0.593
chr19	46677464	rs887391	chr19	46697333	rs8105519	0.58
chr22	41830156	rs5759167	chr22	41830156	rs5759167	1
chr22	41830156	rs5759167	chr22	41829088	rs9612008	0.777
chr22	38782065	rs9623117	chr22	38782065	rs9623117	1
chr22	38782065	rs9623117	chr22	38783910	rs7290298	1
chr22	38782065	rs9623117	chr22	38784015	rs7291691	1
chr22	38782065	rs9623117	chr22	38784077	rs75942214	1
chr22	38782065	rs9623117	chr22	38785324	rs9611257	1
chr22	38782065	rs9623117	chr22	38790057	rs6001740	1
chr22	38782065	rs9623117	chr22	38773165	rs6001734	1
[truncated: 277 more rows]
