# Supplementary material for: Post genome-wide association studies functional characterization of prostate cancer risk loci
Source: BMC Genomics. 2013 Dec 9;14(Suppl 8):S9. doi: 10.1186/1471-2164-14-S8-S9 (PMC4042239; doi:10.1186/1471-2164-14-S8-S9)
Supplement: Additional file 2 — Functional annotation of the identified 1828 PCa SNPs using UCSC Known Gene of ANNOVAR. [file 1471-2164-14-S8-S9-S2.xlsx]

## Sheet: all-LD-SNPs-annotation
genomic region	gene	chr	position	position	allele	allele	snp#
ncRNA	LOC51057	2	63307905	63307905	A	C	rs10203263
ncRNA	LOC51057	2	63316024	63316024	A	C	rs62177792
intronic	RAPGEF4	2	173407749	173407749	A	C	rs72900230
ncRNA	LOC51057	2	63319681	63319681	A	C	rs13422328
ncRNA	BC038779	2	62712650	62712650	A	C	rs56239516
intronic	ITGA6	2	173048455	173048455	A	C	rs55867175
ncRNA	BC038779	2	62724823	62724823	A	C	rs62177680
intronic	ITGA6	2	173016564	173016564	A	C	rs7604404
ncRNA	KIAA1767	2	43391215	43391215	A	C	rs6714624
ncRNA	LOC51057	2	63287347	63287347	A	C	rs17432684
intronic	ITGA6	2	173017864	173017864	A	C	rs13410475
intronic	ITGA6	2	173070292	173070292	A	C	rs79474289
intronic	ITGA6	2	173052926	173052926	A	C	rs2293647
intronic	EHBP1	2	62988383	62988383	A	C	rs2710646
ncRNA	LOC51057	2	63329144	63329144	A	C/G	rs62177795
intergenic	ITGA6(dist=27936),PDK1(dist=21662)	2	173107363	173107363	A	C/G	rs7589362
intronic	ITGA6	2	173009521	173009521	A	G	rs59454075
intergenic	OTX1(dist=39744),LOC51057(dist=24479)	2	63177560	63177560	A	G	rs62180271
intronic	ITGA6	2	173019799	173019799	A	G	rs12621278
intergenic	ITGA6(dist=8049),PDK1(dist=41549)	2	173087476	173087476	A	G	rs78623829
intronic	ITGA6	2	173026817	173026817	A	G	rs13421350
ncRNA	KIAA1767	2	43407453	43407453	A	G	rs1465618
intergenic	OTX1(dist=35594),LOC51057(dist=28629)	2	63173410	63173410	A	G	rs62180268
intronic	ITGA6	2	173006117	173006117	A	G	rs77282844
intronic	ITGA6	2	173022585	173022585	A	G	rs10210544
intergenic	TMEM17(dist=42444),BC038779(dist=33783)	2	62658728	62658728	A	G	rs17025954
intronic	EHBP1	2	62985235	62985235	A	G	rs721048
intronic	ITGA6	2	173012548	173012548	A	G	rs13414928
intronic	ITGA6	2	173023963	173023963	A	G	rs13387602
intergenic	OTX1(dist=46163),LOC51057(dist=18060)	2	63183979	63183979	A	G	rs62180275
intronic	ITGA6	2	173015972	173015972	A	G	rs10207640
intronic	ITGA6	2	173016002	173016002	A	G	rs10207654
intronic	ITGA6	2	173037960	173037960	A	G	rs12620581
intergenic	ITGA6(dist=24192),PDK1(dist=25406)	2	173103619	173103619	A	G	rs75669437
intronic	ITGA6	2	173039322	173039322	A	G	rs116108611
intronic	ITGA6	2	173009185	173009185	A	G	rs75689576
intergenic	OTX1(dist=16852),LOC51057(dist=47371)	2	63154668	63154668	A	G	rs6545977
intergenic	ITGA6(dist=25642),PDK1(dist=23956)	2	173105069	173105069	A	G	rs75073297
intergenic	ITGA6(dist=11805),PDK1(dist=37793)	2	173091232	173091232	A	G	rs76738244
intergenic	DLX2(dist=322809),ITGA6(dist=1795)	2	172998533	172998533	A	G	rs2272496
intergenic	DLX2(dist=321761),ITGA6(dist=2843)	2	172997485	172997485	A	G	rs1001926
intronic	ITGA6	2	173025034	173025034	A	G	rs16860416
ncRNA	LOC51057	2	63270110	63270110	A	G	rs62180324
intronic	ITGA6	2	173011277	173011277	A	G	rs28485589
intergenic	ITGA6(dist=7163),PDK1(dist=42435)	2	173086590	173086590	A	G	rs59970483
intronic	RAPGEF4	2	173408989	173408989	A	G	rs17756739
intronic	ITGA6	2	173011293	173011293	A	G	rs57878744
intergenic	DLX2(dist=323084),ITGA6(dist=1520)	2	172998808	172998808	A	G	rs76058534
ncRNA	LOC51057	2	63263575	63263575	A	G	rs13411657
intergenic	ITGA6(dist=38987),PDK1(dist=10611)	2	173118414	173118414	A	G	rs74355465
intronic	DKFZp566N1646,EHBP1,KIAA0903	2	62845222	62845222	A	G	rs62179283
ncRNA	LOC51057	2	63318446	63318446	A	G	rs1850984
intronic	ITGA6	2	173010252	173010252	A	G	rs79160711
intergenic	OTX1(dist=41361),LOC51057(dist=22862)	2	63179177	63179177	A	G	rs62180272
intronic	ITGA6	2	173028626	173028626	A	G	rs6726739
intergenic	DLX2(dist=321339),ITGA6(dist=3265)	2	172997063	172997063	A	G	rs2178476
intronic	RAPGEF4	2	173422183	173422183	A	G	rs72906193
intergenic	ITGA6(dist=30167),PDK1(dist=19431)	2	173109594	173109594	A	G	rs56882727
intergenic	OTX1(dist=38829),LOC51057(dist=25394)	2	63176645	63176645	A	G	rs62180270
ncRNA	LOC51057	2	63251478	63251478	A	G	rs17408841
intronic	EHBP1	2	62964508	62964508	A	G	rs2539982
intronic	ITGA6	2	173024463	173024463	A	G	rs12052385
ncRNA	KIAA1767	2	43355306	43355306	A	G	rs6544638
intronic	ITGA6	2	173052374	173052374	A	G	rs9636257
intronic	ITGA6	2	173011556	173011556	A	G	rs80010354
ncRNA	LOC51057	2	63255477	63255477	A	G	rs2421862
intergenic	OTX1(dist=46308),LOC51057(dist=17915)	2	63184124	63184124	A	G	rs62180276
intergenic	ITGA6(dist=6203),PDK1(dist=43395)	2	173085630	173085630	A	G	rs10803874
intronic	ITGA6	2	173075206	173075206	A	G	rs2293645
intronic	DKFZp566N1646,EHBP1,KIAA0903	2	62814683	62814683	A	G	rs62179277
intronic	ITGA6	2	173011777	173011777	A	G	rs78181761
intronic	ITGA6	2	173033154	173033154	A	G	rs12622724
intronic	ITGA6	2	173011497	173011497	A	G	rs74483274
ncRNA	LOC51057	2	63311885	63311885	A	G	rs10169579
intronic	ITGA6	2	173032502	173032502	A	G	rs75888567
ncRNA	LOC51057	2	63244500	63244500	A	G	rs7568224
downstream	ITGA6	2	173079524	173079524	A	G	rs16860643
intronic	ITGA6	2	173004498	173004498	A	G	rs76264695
intronic	ITGA6	2	173022959	173022959	A	T	rs12052253
intronic	ITGA6	2	173013628	173013628	A	T	rs4405725
intergenic	OTX1(dist=47464),LOC51057(dist=16759)	2	63185280	63185280	A	T	rs79036893
intergenic	DLX2(dist=320859),ITGA6(dist=3745)	2	172996583	172996583	A	T	rs2008518
intergenic	OTX1(dist=42686),LOC51057(dist=21537)	2	63180502	63180502	A	T	rs62180274
intronic	ITGA6	2	173050613	173050613	A	T	rs16860513
ncRNA	LOC51057	2	63288700	63288700	A	T	rs17348134
intronic	ITGA6	2	173018626	173018626	A	T	rs4993281
exonic	ITGA6	2	173060403	173060403	A	T	rs2293648
intergenic	DLX2(dist=318841),ITGA6(dist=5763)	2	172994565	172994565	A	T	rs76733736
intergenic	OTX1(dist=42684),LOC51057(dist=21539)	2	63180500	63180500	A	T	rs62180273
ncRNA	LOC51057	2	63239485	63239485	A	T	rs77756925
intergenic	ITGA6(dist=11596),PDK1(dist=38002)	2	173091023	173091023	A	T	rs115142421
intronic	ITGA6	2	173027358	173027358	A	T	rs16860426
upstream	OTX1	2	63131347	63131347	C	G	rs58235267
intergenic	DLX2(dist=322147),ITGA6(dist=2457)	2	172997871	172997871	C	G	rs78582092
intergenic	ITGA6(dist=39823),PDK1(dist=9775)	2	173119250	173119250	C	G	rs115160117
intronic	ITGA6	2	173022211	173022211	C	G	rs1574256
intronic	EHBP1	2	63091850	63091850	C	G	rs2553041
intergenic	ITGA6(dist=4210),PDK1(dist=45388)	2	173083637	173083637	C	G	rs60096331
intronic	ITGA6	2	173026072	173026072	C	G	rs16860419
intronic	ITGA6	2	173014093	173014093	C	G	rs3762618
intergenic	ITGA6(dist=3243),PDK1(dist=46355)	2	173082670	173082670	C	G	rs78534109
intronic	ITGA6	2	173003651	173003651	C	G	rs12053442
intergenic	ITGA6(dist=44525),PDK1(dist=5073)	2	173123952	173123952	C	G	rs78647569
intronic	DKFZp566N1646,EHBP1,KIAA0903	2	62863853	62863853	C	T	rs62179314
ncRNA	LOC51057	2	63233202	63233202	C	T	rs62180317
intronic	ITGA6	2	173021699	173021699	C	T	rs1574259
intronic	EHBP1	2	62958408	62958408	C	T	rs2539981
intronic	ITGA6	2	173001808	173001808	C	T	rs79121204
intronic	ITGA6	2	173036069	173036069	C	T	rs74461567
ncRNA	KIAA1767	2	43443833	43443833	C	T	rs11693801
intronic	ITGA6	2	173013977	173013977	C	T	rs7596259
intronic	ITGA6	2	173011311	173011311	C	T	rs56892098
ncRNA	LOC51057	2	63265793	63265793	C	T	rs62180323
intergenic	ITGA6(dist=5138),PDK1(dist=44460)	2	173084565	173084565	C	T	rs59476799
ncRNA	LOC51057	2	63304364	63304364	C	T	rs62177782
intronic	CGEF2,RAPGEF4	2	173355602	173355602	C	T	rs16860869
intergenic	ITGA6(dist=28586),PDK1(dist=21012)	2	173108013	173108013	C	T	rs57587465
intronic	ITGA6	2	173061070	173061070	C	T	rs10930559
intronic	DKFZp566N1646,EHBP1,KIAA0903	2	62807414	62807414	C	T	rs62177751
intronic	ITGA6	2	173050662	173050662	C	T	rs16860515
ncRNA	LOC51057	2	63242754	63242754	C	T	rs62180320
intronic	EHBP1	2	63067474	63067474	C	T	rs2710647
ncRNA	ITGA6	2	173045741	173045741	C	T	rs16860497
intronic	ITGA6	2	173028176	173028176	C	T	rs77167534
intergenic	OTX1(dist=36212),LOC51057(dist=28011)	2	63174028	63174028	C	T	rs62180269
intronic	ITGA6	2	173012046	173012046	C	T	rs79416408
intronic	EHBP1	2	62762381	62762381	C	T	rs62177748
ncRNA	LOC51057	2	63319967	63319967	C	T	rs17432775
intergenic	ITGA6(dist=6121),PDK1(dist=43477)	2	173085548	173085548	C	T	rs59374567
intergenic	ITGA6(dist=30313),PDK1(dist=19285)	2	173109740	173109740	C	T	rs6727229
intergenic	OTX1(dist=56703),LOC51057(dist=7520)	2	63194519	63194519	C	T	rs62180307
ncRNA	LOC51057	2	63261813	63261813	C	T	rs62180322
ncRNA	KIAA1767	2	43409010	43409010	C	T	rs4340576
ncRNA	LOC51057	2	63276999	63276999	C	T	rs7605319
intronic	ITGA6	2	173007512	173007512	C	T	rs75979419
intergenic	ITGA6(dist=4509),PDK1(dist=45089)	2	173083936	173083936	C	T	rs10205409
intergenic	ITGA6(dist=29942),PDK1(dist=19656)	2	173109369	173109369	C	T	rs6741759
intergenic	ITGA6(dist=30485),PDK1(dist=19113)	2	173109912	173109912	C	T	rs6730284
intronic	RAPGEF4	2	173424965	173424965	C	T	rs17706349
intronic	ITGA6	2	173029202	173029202	C	T	rs28595036
UTR3	CGEF2	2	173387533	173387533	C	T	rs72908147
intergenic	ITGA6(dist=24969),PDK1(dist=24629)	2	173104396	173104396	G	T	rs10208469
intergenic	OTX1(dist=58723),LOC51057(dist=5500)	2	63196539	63196539	G	T	rs62180308
intronic	ITGA6	2	173011637	173011637	G	T	rs76837457
intronic	ITGA6	2	173026490	173026490	G	T	rs114161133
ncRNA	LOC51057	2	63300704	63300704	G	T	rs13417792
intronic	ITGA6	2	173001830	173001830	G	T	rs76862931
intronic	ITGA6	2	173030037	173030037	G	T	rs116532339
intronic	ITGA6	2	173042962	173042962	G	T	rs16860478
intergenic	ITGA6(dist=26846),PDK1(dist=22752)	2	173106273	173106273	G	T	rs2178477
intronic	ITGA6	2	173013419	173013419	G	T	rs58514604
ncRNA	LOC51057	2	63207719	63207719	G	T	rs62180310
ncRNA	LOC51057	2	63313313	63313313	G	T	rs6718609
ncRNA	LOC51057	2	63243994	63243994	G	T	rs17408652
intronic	ITGA6	2	173076604	173076604	G	T	rs16860634
intergenic	ITGA6(dist=6096),PDK1(dist=43502)	2	173085523	173085523	G	T	rs57404607
intronic	ITGA6	2	173016440	173016440	G	T	rs16860397
intronic	ITGA6	2	173026425	173026425	G	T	rs115112210
ncRNA	LOC51057	2	63271233	63271233	G	T	rs13431765
intergenic	ITGA6(dist=34149),PDK1(dist=15449)	2	173113576	173113576	G	T	rs6743174
intronic	DKFZp566N1646,EHBP1,KIAA0903	2	62880841	62880841	G	T	rs17432497
intergenic	ITGA6(dist=30083),PDK1(dist=19515)	2	173109510	173109510	G	T	rs79481012
intronic	ITGA6	2	173033490	173033490	G	T	rs12613307
ncRNA	LOC51057	2	63278935	63278935	G	T	rs13427868
intergenic	VGLL3(dist=71855),BC050344(dist=26318)	3	87194802	87194802	A	C	rs2575760
intergenic	BC050344(dist=26579),CHMP2B(dist=101983)	3	87257120	87257120	A	C	rs62257763
intronic	EEFSEC	3	129473839	129473839	A	C	rs2811413
intergenic	BC050344(dist=53658),CHMP2B(dist=74904)	3	87284199	87284199	A	C	rs9872824
intergenic	BC050344(dist=70646),CHMP2B(dist=57916)	3	87301187	87301187	A	C	rs9843162
intergenic	BC050344(dist=31658),CHMP2B(dist=96904)	3	87262199	87262199	A	C	rs7638889
intronic	EEFSEC	3	129558088	129558088	A	C	rs1735546
intronic	EEFSEC	3	129521379	129521379	A	C	rs12486127
intronic	EEFSEC	3	129413556	129413556	A	C	rs7374072
intergenic	VGLL3(dist=70509),BC050344(dist=27664)	3	87193456	87193456	A	C	rs2575750
intergenic	BC050344(dist=61306),CHMP2B(dist=67256)	3	87291847	87291847	A	C	rs12493464
intronic	EEFSEC	3	129521063	129521063	A	C	rs10934853
intronic	EEFSEC	3	129589710	129589710	A	C	rs7373685
intronic	EEFSEC	3	129546808	129546808	A	C	rs4857879
intergenic	VGLL3(dist=63029),BC050344(dist=35144)	3	87185976	87185976	A	C	rs2575776
ncRNA	BC050344	3	87223004	87223004	A	C	rs78269931
intronic	EEFSEC	3	129417464	129417464	A	C	rs4384971
intronic	EEFSEC	3	129381191	129381191	A	C	rs2811476
intergenic	VGLL3(dist=65196),BC050344(dist=32977)	3	87188143	87188143	A	G	rs9310046
intergenic	VGLL3(dist=66023),BC050344(dist=32150)	3	87188970	87188970	A	G	rs2575793
intergenic	BC050344(dist=61385),CHMP2B(dist=67177)	3	87291926	87291926	A	G	rs12493488
intronic	EEFSEC	3	129440703	129440703	A	G	rs78914317
intergenic	BC050344(dist=57576),CHMP2B(dist=70986)	3	87288117	87288117	A	G	rs73142696
intronic	EEFSEC	3	129428039	129428039	A	G	rs6777054
intergenic	BC050344(dist=60193),CHMP2B(dist=68369)	3	87290734	87290734	A	G	rs34610470
intronic	EEFSEC	3	129426018	129426018	A	G	rs4857838
intronic	EEFSEC	3	129420335	129420335	A	G	rs9847576
intronic	EEFSEC	3	129384476	129384476	A	G	rs2811479
intronic	EEFSEC	3	129416908	129416908	A	G	rs4857873
intronic	EEFSEC	3	129605086	129605086	A	G	rs2659685
intergenic	VGLL3(dist=69452),BC050344(dist=28721)	3	87192399	87192399	A	G	rs2575748
intergenic	BC050344(dist=46865),CHMP2B(dist=81697)	3	87277406	87277406	A	G	rs7428069
intergenic	VGLL3(dist=63289),BC050344(dist=34884)	3	87186236	87186236	A	G	rs2575778
intergenic	VGLL3(dist=50236),BC050344(dist=47937)	3	87173183	87173183	A	G	rs13099234
intergenic	VGLL3(dist=79994),BC050344(dist=18179)	3	87202941	87202941	A	G	rs12714674
intergenic	VGLL3(dist=83505),BC050344(dist=14668)	3	87206452	87206452	A	G	rs9872223
intergenic	VGLL3(dist=74205),BC050344(dist=23968)	3	87197152	87197152	A	G	rs979626
intronic	EEFSEC	3	129605510	129605510	A	G	rs1735537
intronic	EEFSEC	3	129529333	129529333	A	G	rs4857841
intergenic	VGLL3(dist=78549),BC050344(dist=19624)	3	87201496	87201496	A	G	rs1436642
intergenic	BC050344(dist=40611),CHMP2B(dist=87951)	3	87271152	87271152	A	G	rs1497413
intronic	EEFSEC	3	129401645	129401645	A	G	rs2687720
intergenic	BC050344(dist=28830),CHMP2B(dist=99732)	3	87259371	87259371	A	G	rs7623082
intergenic	BC050344(dist=3489),CHMP2B(dist=125073)	3	87234030	87234030	A	G	rs11716458
intergenic	BC050344(dist=47145),CHMP2B(dist=81417)	3	87277686	87277686	A	G	rs1844098
intergenic	VGLL3(dist=94543),BC050344(dist=3630)	3	87217490	87217490	A	G	rs17023900
intronic	EEFSEC	3	129361106	129361106	A	G	rs2999048
intergenic	BC050344(dist=37809),CHMP2B(dist=90753)	3	87268350	87268350	A	G	rs1039154
intergenic	VGLL3(dist=64896),BC050344(dist=33277)	3	87187843	87187843	A	G	rs2660748
intergenic	VGLL3(dist=83948),BC050344(dist=14225)	3	87206895	87206895	A	G	rs7645713
intronic	RUVBL1	3	129319009	129319009	A	G	rs4857837
intronic	EEFSEC	3	129364303	129364303	A	G	rs2955117
intronic	EEFSEC	3	129592631	129592631	A	G	rs3887841
intergenic	BC050344(dist=33297),CHMP2B(dist=95265)	3	87263838	87263838	A	G	rs6791387
intronic	EEFSEC	3	129461485	129461485	A	G	rs4555544
intronic	EEFSEC	3	129371977	129371977	A	G	rs3122173
intronic	EEFSEC	3	129425069	129425069	A	G	rs9873786
intergenic	BC050344(dist=7076),CHMP2B(dist=121486)	3	87237617	87237617	A	G	rs62257761
intronic	EEFSEC	3	129423224	129423224	A	G	rs6439122
intronic	EEFSEC	3	129577183	129577183	A	G	rs1702119
intergenic	VGLL3(dist=75669),BC050344(dist=22504)	3	87198616	87198616	A	G	rs2340480
intergenic	VGLL3(dist=67333),BC050344(dist=30840)	3	87190280	87190280	A	G	rs2575803
intronic	EEFSEC	3	129402713	129402713	A	G	rs2811508
intronic	RUVBL1	3	129348200	129348200	A	G	rs2955102
intronic	EEFSEC	3	129414092	129414092	A	G	rs7372439
intronic	EEFSEC	3	129601401	129601401	A	G	rs1702136
intronic	EEFSEC	3	129578342	129578342	A	G	rs3021461
intergenic	VGLL3(dist=76294),BC050344(dist=21879)	3	87199241	87199241	A	G	rs7620974
intergenic	VGLL3(dist=80446),BC050344(dist=17727)	3	87203393	87203393	A	G	rs2340481
intergenic	BC050344(dist=44240),CHMP2B(dist=84322)	3	87274781	87274781	A	G	rs60086365
intronic	EEFSEC	3	129395953	129395953	A	G	rs883238
intronic	EEFSEC	3	129589226	129589226	A	G	rs2977561
intergenic	BC050344(dist=25473),CHMP2B(dist=103089)	3	87256014	87256014	A	G	rs17181170
intergenic	BC050344(dist=50538),CHMP2B(dist=78024)	3	87281079	87281079	A	G	rs9856752
intergenic	BC050344(dist=34753),CHMP2B(dist=93809)	3	87265294	87265294	A	G	rs6797598
intronic	EEFSEC	3	129400690	129400690	A	G	rs2492285
intergenic	BC050344(dist=26785),CHMP2B(dist=101777)	3	87257326	87257326	A	G	rs6788255
intergenic	BC050344(dist=9652),CHMP2B(dist=118910)	3	87240193	87240193	A	G	rs78525152
intronic	EEFSEC	3	129430750	129430750	A	G	rs4857877
intergenic	BC050344(dist=57228),CHMP2B(dist=71334)	3	87287769	87287769	A	G	rs6788616
intergenic	VGLL3(dist=62944),BC050344(dist=35229)	3	87185891	87185891	A	G	rs2575773
intergenic	BC050344(dist=14450),CHMP2B(dist=114112)	3	87244991	87244991	A	G	rs17181079
intronic	EEFSEC	3	129364754	129364754	A	G	rs2955118
intergenic	VGLL3(dist=67071),BC050344(dist=31102)	3	87190018	87190018	A	G	rs2660749
intronic	EEFSEC	3	129420827	129420827	A	G	rs9814834
intronic	EEFSEC	3	129446138	129446138	A	G	rs13434079
intergenic	BC050344(dist=54814),CHMP2B(dist=73748)	3	87285355	87285355	A	G	rs2129872
intergenic	BC050344(dist=31479),CHMP2B(dist=97083)	3	87262020	87262020	A	G	rs2341251
intronic	EEFSEC	3	129429478	129429478	A	G	rs9830294
intronic	RUVBL1	3	129350087	129350087	A	G	rs67451924
intergenic	VGLL3(dist=97130),BC050344(dist=1043)	3	87220077	87220077	A	T	rs114250359
intronic	EEFSEC	3	129554499	129554499	A	T	rs1735549
intronic	EEFSEC	3	129541307	129541307	A	T	rs3849531
intergenic	VGLL3(dist=72251),BC050344(dist=25922)	3	87195198	87195198	A	T	rs2575759
intronic	RUVBL1	3	129339263	129339263	A	T	rs6414310
intergenic	BC050344(dist=89370),CHMP2B(dist=39192)	3	87319911	87319911	A	T	rs4241555
intergenic	BC050344(dist=78932),CHMP2B(dist=49630)	3	87309473	87309473	A	T	rs58864504
intergenic	VGLL3(dist=74356),BC050344(dist=23817)	3	87197303	87197303	A	T	rs979625
downstream	BC050344	3	87230612	87230612	A	T	rs75219487
intergenic	VGLL3(dist=49942),BC050344(dist=48231)	3	87172889	87172889	A	T	rs77043003
intronic	EEFSEC	3	129416959	129416959	A	T	rs4857874
intergenic	BC050344(dist=58978),CHMP2B(dist=69584)	3	87289519	87289519	A	T	rs11918292
intronic	EEFSEC	3	129444086	129444086	A	T	rs9843281
intronic	EEFSEC	3	129401735	129401735	A	T	rs76263556
intergenic	BC050344(dist=60928),CHMP2B(dist=67634)	3	87291469	87291469	A	T	rs6798262
intergenic	BC050344(dist=60270),CHMP2B(dist=68292)	3	87290811	87290811	A	T	rs13064285
intergenic	VGLL3(dist=64138),BC050344(dist=34035)	3	87187085	87187085	A	T	rs2660746
intergenic	BC050344(dist=54233),CHMP2B(dist=74329)	3	87284774	87284774	A	T	rs1825895
intergenic	BC050344(dist=34408),CHMP2B(dist=94154)	3	87264949	87264949	A	T	rs62257768
intronic	EEFSEC	3	129422047	129422047	A	T	rs4323023
intronic	EEFSEC	3	129421724	129421724	A	T	rs9857235
intergenic	VGLL3(dist=69835),BC050344(dist=28338)	3	87192782	87192782	A	T	rs2660752
intronic	EEFSEC	3	129563950	129563950	C	G	rs1735545
intergenic	VGLL3(dist=49327),BC050344(dist=48846)	3	87172274	87172274	C	G	rs17023826
intronic	EEFSEC	3	129427167	129427167	C	G	rs6775988
intergenic	VGLL3(dist=69094),BC050344(dist=29079)	3	87192041	87192041	C	G	rs2575747
intronic	EEFSEC	3	129418151	129418151	C	G	rs6439121
intergenic	VGLL3(dist=67843),BC050344(dist=30330)	3	87190790	87190790	C	G	rs2660750
intergenic	BC050344(dist=52784),CHMP2B(dist=75778)	3	87283325	87283325	C	G	rs1844097
intergenic	BC050344(dist=37908),CHMP2B(dist=90654)	3	87268449	87268449	C	G	rs17023964
intronic	EEFSEC	3	129415893	129415893	C	G	rs11707297
intergenic	VGLL3(dist=65833),BC050344(dist=32340)	3	87188780	87188780	C	G	rs2575791
intergenic	BC050344(dist=57634),CHMP2B(dist=70928)	3	87288175	87288175	C	G	rs9877721
intergenic	VGLL3(dist=67649),BC050344(dist=30524)	3	87190596	87190596	C	G	rs2575808
intronic	EEFSEC	3	129423130	129423130	C	G	rs7372902
intergenic	BC050344(dist=81635),CHMP2B(dist=46927)	3	87312176	87312176	C	G	rs7652846
intergenic	BC050344(dist=27877),CHMP2B(dist=100685)	3	87258418	87258418	C	G	rs4858949
intronic	RUVBL1	3	129301752	129301752	C	G	rs4857866
intergenic	BC050344(dist=44927),CHMP2B(dist=83635)	3	87275468	87275468	C	G	rs2088396
intronic	RUVBL1	3	129291192	129291192	C	G	rs7355887
intergenic	VGLL3(dist=95372),BC050344(dist=2801)	3	87218319	87218319	C	G	rs17023902
intergenic	BC050344(dist=58637),CHMP2B(dist=69925)	3	87289178	87289178	C	G	rs56378315
intronic	EEFSEC	3	129476850	129476850	C	G/T	rs2811529
intronic	EEFSEC	3	129560292	129560292	C	T	rs6785384
intronic	EEFSEC	3	129542300	129542300	C	T	rs1735558
intergenic	BC050344(dist=7023),CHMP2B(dist=121539)	3	87237564	87237564	C	T	rs78610930
intronic	EEFSEC	3	129519476	129519476	C	T	rs13095166
intergenic	BC050344(dist=27234),CHMP2B(dist=101328)	3	87257775	87257775	C	T	rs55669402
intergenic	VGLL3(dist=63196),BC050344(dist=34977)	3	87186143	87186143	C	T	rs2575777
intronic	EEFSEC	3	129597277	129597277	C	T	rs7632169
intronic	EEFSEC	3	129574792	129574792	C	T	rs1735538
intronic	EEFSEC	3	129370757	129370757	C	T	rs872267
intergenic	BC050344(dist=30406),CHMP2B(dist=98156)	3	87260947	87260947	C	T	rs58388371
intergenic	VGLL3(dist=73828),BC050344(dist=24345)	3	87196775	87196775	C	T	rs2575756
intergenic	VGLL3(dist=79915),BC050344(dist=18258)	3	87202862	87202862	C	T	rs2660763
intergenic	BC050344(dist=63462),CHMP2B(dist=65100)	3	87294003	87294003	C	T	rs2047371
intronic	EEFSEC	3	129602255	129602255	C	T	rs760383
intergenic	VGLL3(dist=83695),BC050344(dist=14478)	3	87206642	87206642	C	T	rs2575751
intronic	EEFSEC	3	129378676	129378676	C	T	rs1554535
intronic	EEFSEC	3	129424129	129424129	C	T	rs6439123
intronic	EEFSEC	3	129361507	129361507	C	T	rs2999049
intergenic	BC050344(dist=41173),CHMP2B(dist=87389)	3	87271714	87271714	C	T	rs17023969
intergenic	BC050344(dist=88939),CHMP2B(dist=39623)	3	87319480	87319480	C	T	rs4859044
intronic	EEFSEC	3	129521524	129521524	C	T	rs12486156
intronic	EEFSEC	3	129593864	129593864	C	T	rs4241495
intergenic	VGLL3(dist=69766),BC050344(dist=28407)	3	87192713	87192713	C	T	rs2575749
intronic	RUVBL1	3	129300198	129300198	C	T	rs7632756
intronic	EEFSEC	3	129388208	129388208	C	T	rs2811515
intronic	EEFSEC	3	129419222	129419222	C	T	rs9879866
intergenic	BC050344(dist=73519),CHMP2B(dist=55043)	3	87304060	87304060	C	T	rs4527381
intergenic	VGLL3(dist=66305),BC050344(dist=31868)	3	87189252	87189252	C	T	rs2575797
intergenic	VGLL3(dist=79286),BC050344(dist=18887)	3	87202233	87202233	C	T	rs1865866
intronic	EEFSEC	3	129578457	129578457	C	T	rs2977565
intergenic	VGLL3(dist=73764),BC050344(dist=24409)	3	87196711	87196711	C	T	rs2575757
intergenic	BC050344(dist=56173),CHMP2B(dist=72389)	3	87286714	87286714	C	T	rs7639237
intronic	EEFSEC	3	129399241	129399241	C	T	rs2811509
intergenic	BC050344(dist=24781),CHMP2B(dist=103781)	3	87255322	87255322	C	T	rs7642887
intergenic	KLHDC6(dist=56740),SEC61A1(dist=7958)	3	129245944	129245944	C	T	rs4857834
intergenic	BC050344(dist=48710),CHMP2B(dist=79852)	3	87279251	87279251	C	T	rs73142665
intronic	EEFSEC	3	129387186	129387186	C	T	rs2811481
intergenic	BC050344(dist=61298),CHMP2B(dist=67264)	3	87291839	87291839	C	T	rs6801665
intergenic	BC050344(dist=36032),CHMP2B(dist=92530)	3	87266573	87266573	C	T	rs6769886
intronic	EEFSEC	3	129419217	129419217	C	T	rs9879865
intergenic	BC050344(dist=57159),CHMP2B(dist=71403)	3	87287700	87287700	C	T	rs4859042
intergenic	BC050344(dist=28133),CHMP2B(dist=100429)	3	87258674	87258674	C	T	rs7628934
intergenic	BC050344(dist=80621),CHMP2B(dist=47941)	3	87311162	87311162	C	T	rs6805890
intronic	EEFSEC	3	129390619	129390619	C	T	rs2811514
intergenic	BC050344(dist=26717),CHMP2B(dist=101845)	3	87257258	87257258	C	T	rs6795510
intronic	EEFSEC	3	129405877	129405877	C	T	rs6439119
intronic	RUVBL1	3	129305010	129305010	C	T	rs7641133
intronic	RUVBL1	3	129318977	129318977	C	T	rs4857836
intronic	EEFSEC	3	129392254	129392254	C	T	rs2811513
intergenic	BC050344(dist=55375),CHMP2B(dist=73187)	3	87285916	87285916	C	T	rs34761735
intronic	EEFSEC	3	129416966	129416966	C	T	rs4857875
intergenic	BC050344(dist=25880),CHMP2B(dist=102682)	3	87256421	87256421	C	T	rs7639047
intergenic	BC050344(dist=37651),CHMP2B(dist=90911)	3	87268192	87268192	C	T	rs9873581
intronic	EEFSEC	3	129377916	129377916	C	T	rs2687729
intronic	EEFSEC	3	129417019	129417019	C	T	rs6770140
intergenic	VGLL3(dist=70417),BC050344(dist=27756)	3	87193364	87193364	C	T	rs2660753
intergenic	BC050344(dist=36460),CHMP2B(dist=92102)	3	87267001	87267001	C	T	rs6770433
intronic	RUVBL1	3	129352750	129352750	C	T	rs2461794
intronic	EEFSEC	3	129430839	129430839	C	T	rs4857878
intergenic	VGLL3(dist=81392),BC050344(dist=16781)	3	87204339	87204339	C	T	rs9881102
intergenic	VGLL3(dist=65208),BC050344(dist=32965)	3	87188155	87188155	C	T	rs2028087
intergenic	BC050344(dist=60813),CHMP2B(dist=67749)	3	87291354	87291354	C	T	rs1386925
intronic	EEFSEC	3	129593460	129593460	C	T	rs729847
intronic	EEFSEC	3	129590672	129590672	C	T	rs1625296
intronic	EEFSEC	3	129374727	129374727	C	T	rs2999052
intronic	EEFSEC	3	129394510	129394510	C	T	rs2811512
intergenic	VGLL3(dist=50287),BC050344(dist=47886)	3	87173234	87173234	C	T	rs13078933
intronic	EEFSEC	3	129416476	129416476	C	T	rs4857871
intergenic	BC050344(dist=40322),CHMP2B(dist=88240)	3	87270863	87270863	C	T	rs1844100
intronic	EEFSEC	3	129588957	129588957	C	T	rs2977562
intergenic	BC050344(dist=67470),CHMP2B(dist=61092)	3	87298011	87298011	C	T	rs9826981
intronic	EEFSEC	3	129388141	129388141	C	T	rs2811516
intergenic	BC050344(dist=60439),CHMP2B(dist=68123)	3	87290980	87290980	C	T	rs62257771
intronic	EEFSEC	3	129387633	129387633	C	T	rs2811482
intronic	EEFSEC	3	129566022	129566022	C	T	rs1702122
intergenic	BC050344(dist=50680),CHMP2B(dist=77882)	3	87281221	87281221	C	T	rs2220407
intergenic	VGLL3(dist=74575),BC050344(dist=23598)	3	87197522	87197522	G	T	rs2660766
ncRNA	BC050344	3	87221572	87221572	G	T	rs78718649
intergenic	VGLL3(dist=82710),BC050344(dist=15463)	3	87205657	87205657	G	T	rs2575752
intergenic	VGLL3(dist=64418),BC050344(dist=33755)	3	87187365	87187365	G	T	rs2575785
intronic	EEFSEC	3	129384781	129384781	G	T	rs2811480
intergenic	VGLL3(dist=68742),BC050344(dist=29431)	3	87191689	87191689	G	T	rs7630535
intergenic	BC050344(dist=26631),CHMP2B(dist=101931)	3	87257172	87257172	G	T	rs62257764
intronic	EEFSEC	3	129423043	129423043	G	T	rs9845651
intergenic	VGLL3(dist=64290),BC050344(dist=33883)	3	87187237	87187237	G	T	rs2660747
intronic	EEFSEC	3	129401736	129401736	G	T	rs2811485
intronic	EEFSEC	3	129416512	129416512	G	T	rs4857872
intergenic	VGLL3(dist=72929),BC050344(dist=25244)	3	87195876	87195876	G	T	rs2660754
intronic	EEFSEC	3	129371037	129371037	G	T	rs2955120
ncRNA	TET2	4	106379814	106379814	A	C	rs7670522
intronic	LIM,PDLIM5	4	95678445	95678445	A	C	rs13110115
intronic	TET2	4	106372326	106372326	A	C	rs7658539
intronic	LIM,PDLIM5	4	95781705	95781705	A	C	rs1543013
ncRNA	TET2	4	106404046	106404046	A	C	rs2726459
intergenic	AK094561(dist=464189),TET2(dist=6409)	4	106280983	106280983	A	C	rs7679673
intronic	LIM,PDLIM5	4	95680582	95680582	A	C	rs2452582
ncRNA	TET2	4	106409063	106409063	A	C	rs2726521
intronic	LIM,PDLIM5	4	95695742	95695742	A	C	rs2452591
ncRNA	TET2	4	106397738	106397738	A	C	rs2133086
ncRNA	TET2	4	106392648	106392648	A	C	rs2726518
intronic	LIM,PDLIM5	4	95733632	95733632	A	C	rs12500426
intronic	LIM,PDLIM5	4	95749487	95749487	A	C	rs12639980
intronic	LIM,PDLIM5	4	95801049	95801049	A	C	rs61597100
intronic	LIM,PDLIM5	4	95770672	95770672	A	C	rs11725850
intronic	LIM,PDLIM5	4	95680020	95680020	A	C	rs75425437
intronic	LIM,PDLIM5	4	95694941	95694941	A	C	rs2452590
intronic	TET2	4	106364184	106364184	A	C	rs6839705
intronic	LIM,PDLIM5	4	95750586	95750586	A	G	rs74457440
intronic	LIM,PDLIM5	4	95794346	95794346	A	G	rs2280002
intronic	LIM,PDLIM5	4	95712269	95712269	A	G	rs2452597
intronic	LIM,PDLIM5	4	95762448	95762448	A	G	rs13435269
intronic	LIM,PDLIM5	4	95713149	95713149	A	G	rs902981
intronic	LIM,PDLIM5	4	95657737	95657737	A	G	rs2510787
intergenic	PDLIM5(dist=2767),BMPR1B(dist=86984)	4	95811167	95811167	A	G	rs1472961
intronic	LIM,PDLIM5	4	95798823	95798823	A	G	rs11097433
intronic	LIM,PDLIM5	4	95714543	95714543	A	G	rs10019142
intronic	LIM,PDLIM5	4	95700390	95700390	A	G	rs2452592
ncRNA	TET2	4	106398351	106398351	A	G	rs7678440
intronic	LIM,PDLIM5	4	95740886	95740886	A	G	rs12510147
intronic	LIM,PDLIM5	4	95672758	95672758	A	G	rs2452571
intronic	LIM,PDLIM5	4	95728786	95728786	A	G	rs7662466
intronic	LIM,PDLIM5	4	95768878	95768878	A	G	rs11723532
intronic	LIM,PDLIM5	4	95763741	95763741	A	G	rs6853490
intronic	LIM,PDLIM5	4	95795420	95795420	A	G	rs12650641
intronic	LIM,PDLIM5	4	95740109	95740109	A	G	rs66542996
intergenic	TET2(dist=17470),PPA2(dist=71806)	4	106437877	106437877	A	G	rs2647238
intergenic	AK094561(dist=451802),TET2(dist=18796)	4	106268596	106268596	A	G	rs4698932
intergenic	PDLIM5(dist=5931),BMPR1B(dist=83820)	4	95814331	95814331	A	G	rs7681843
intronic	LIM,PDLIM5	4	95782995	95782995	A	G	rs1509620
downstream	LIM,PDLIM5	4	95809181	95809181	A	G	rs17021972
intergenic	TET2(dist=37809),PPA2(dist=51467)	4	106458216	106458216	A	G	rs2726507
intronic	LIM,PDLIM5	4	95681444	95681444	A	G	rs2510776
intronic	LIM,PDLIM5	4	95793146	95793146	A	G	rs7689746
intronic	LIM,PDLIM5	4	95799118	95799118	A	G	rs7694162
intronic	LIM,PDLIM5	4	95716677	95716677	A	G	rs2452601
intronic	TET2	4	106350659	106350659	A	G	rs2007403
intronic	LIM,PDLIM5	4	95781036	95781036	A	G	rs12641023
intronic	LIM,PDLIM5	4	95791722	95791722	A	G	rs951613
intronic	LIM,PDLIM5	4	95778106	95778106	A	G	rs6829381
intergenic	TET2(dist=48144),PPA2(dist=41132)	4	106468551	106468551	A	G	rs2726475
intronic	LIM,PDLIM5	4	95719246	95719246	A	G	rs3805266
intronic	LIM,PDLIM5	4	95712744	95712744	A	G	rs2452598
UTR3	LIM,PDLIM5	4	95807297	95807297	A	G	rs1043853
intronic	LIM,PDLIM5	4	95683494	95683494	A	G	rs13146878
intronic	LIM,PDLIM5	4	95691653	95691653	A	G	rs1493112
intronic	LIM,PDLIM5	4	95756872	95756872	A	G	rs6854173
ncRNA	TET2	4	106401022	106401022	A	G	rs1032625
intronic	LIM,PDLIM5	4	95767573	95767573	A	G	rs10015716
intronic	LIM,PDLIM5	4	95800368	95800368	A	G	rs7659399
exonic	LIM,PDLIM5	4	95780482	95780482	A	G	rs7690296
intronic	LIM,PDLIM5	4	95710309	95710309	A	G	rs7697149
intronic	TET2	4	106371292	106371292	A	G	rs1391438
intronic	LIM,PDLIM5	4	95774856	95774856	A	G	rs11732687
intronic	LIM,PDLIM5	4	95804061	95804061	A	G	rs56921499
intronic	LIM,PDLIM5	4	95801131	95801131	A	G	rs12331253
intronic	LIM,PDLIM5	4	95787048	95787048	A	G	rs34438564
intronic	LIM,PDLIM5	4	95680448	95680448	A	G	rs2452584
intronic	LIM,PDLIM5	4	95770990	95770990	A	G	rs35959898
intronic	LIM,PDLIM5	4	95686281	95686281	A	G	rs2510774
ncRNA	TET2	4	106412783	106412783	A	G	rs2726519
intronic	LIM,PDLIM5	4	95679471	95679471	A	G	rs1032420
intronic	LIM,PDLIM5	4	95725237	95725237	A	G	rs2172448
intronic	LIM,PDLIM5	4	95766490	95766490	A	G	rs7679542
intronic	LIM,PDLIM5	4	95720190	95720190	A	G	rs4699540
intergenic	PDLIM5(dist=3000),BMPR1B(dist=86751)	4	95811400	95811400	A	G	rs1472962
intronic	LIM,PDLIM5	4	95723335	95723335	A	G	rs3805263
intronic	LIM,PDLIM5	4	95722601	95722601	A	G	rs3843444
UTR3	LIM,PDLIM5	4	95805247	95805247	A	G	rs14082
intronic	LIM,PDLIM5	4	95722925	95722925	A	G	rs5013417
intronic	LIM,PDLIM5	4	95731867	95731867	A	T	rs35044129
UTR5	PDLIM5	4	95724615	95724615	A	T	rs7682375
intronic	LIM,PDLIM5	4	95773272	95773272	A	T	rs7674144
intronic	LIM,PDLIM5	4	95798762	95798762	A	T	rs12500116
intronic	LIM,PDLIM5	4	95745264	95745264	A	T	rs10033326
intergenic	TET2(dist=64390),PPA2(dist=24886)	4	106484797	106484797	A	T	rs2466918
intronic	LIM,PDLIM5	4	95770671	95770671	A	T	rs11725849
ncRNA	TET2	4	106391101	106391101	A	T	rs2647247
intronic	LIM,PDLIM5	4	95678783	95678783	A	T	rs2452586
intronic	LIM,PDLIM5	4	95800566	95800566	A	T	rs12331240
intronic	TET2	4	106336410	106336410	C	G	rs1391440
intronic	LIM,PDLIM5	4	95740381	95740381	C	G	rs12648941
intergenic	AK094561(dist=467963),TET2(dist=2635)	4	106284757	106284757	C	G	rs10007915
intronic	LIM,PDLIM5	4	95790999	95790999	C	G	rs2136486
intronic	TET2	4	106368207	106368207	C	G	rs7674220
intergenic	PDLIM5(dist=2599),BMPR1B(dist=87152)	4	95810999	95810999	C	G	rs998071
intronic	LIM,PDLIM5	4	95703024	95703024	C	G	rs2510767
intronic	TET2	4	106344034	106344034	C	G	rs6533182
ncRNA	TET2	4	106412609	106412609	C	G	rs2726520
intronic	TET2	4	106343031	106343031	C	G	rs2047408
ncRNA	TET2	4	106404724	106404724	C	G/T	rs2726460
ncRNA	TET2	4	106403678	106403678	C	T	rs2454205
intronic	LIM,PDLIM5	4	95801236	95801236	C	T	rs6817664
intronic	LIM,PDLIM5	4	95747890	95747890	C	T	rs9997813
intronic	LIM,PDLIM5	4	95688331	95688331	C	T	rs2510773
intronic	LIM,PDLIM5	4	95730704	95730704	C	T	rs13122786
exonic	PDLIM5	4	95715905	95715905	C	T	rs2452600
intronic	LIM,PDLIM5	4	95682174	95682174	C	T	rs1972011
UTR3	LIM,PDLIM5	4	95806698	95806698	C	T	rs1043848
intronic	LIM,PDLIM5	4	95799304	95799304	C	T	rs6532495
intronic	LIM,PDLIM5	4	95701076	95701076	C	T	rs2510768
intronic	LIM,PDLIM5	4	95714931	95714931	C	T	rs2452009
intronic	TET2	4	106348209	106348209	C	T	rs1391441
ncRNA	TET2	4	106394385	106394385	C	T	rs2647248
intronic	LIM,PDLIM5	4	95693145	95693145	C	T	rs3133150
intronic	LIM,PDLIM5	4	95676895	95676895	C	T	rs3805285
intronic	LIM,PDLIM5	4	95781900	95781900	C	T	rs17021918
intronic	LIM,PDLIM5	4	95692185	95692185	C	T	rs2452578
intronic	TET2	4	106356482	106356482	C	T	rs2047409
intergenic	TET2(dist=54631),PPA2(dist=34645)	4	106475038	106475038	C	T	rs2726479
intronic	LIM,PDLIM5	4	95730119	95730119	C	T	rs10019505
intronic	LIM,PDLIM5	4	95729661	95729661	C	T	rs4634230
intronic	LIM,PDLIM5	4	95720189	95720189	C	T	rs4699299
intronic	LIM,PDLIM5	4	95796313	95796313	C	T	rs13121500
intronic	LIM,PDLIM5	4	95684549	95684549	C	T	rs2452580
intronic	LIM,PDLIM5	4	95793021	95793021	C	T	rs12511169
intronic	LIM,PDLIM5	4	95676112	95676112	C	T	rs3792666
intronic	LIM,PDLIM5	4	95722215	95722215	C	T	rs3805264
ncRNA	TET2	4	106412224	106412224	C	T	rs2647230
intronic	LIM,PDLIM5	4	95680159	95680159	C	T	rs2452585
intronic	TET2	4	106372433	106372433	C	T	rs7683416
intronic	LIM,PDLIM5	4	95700400	95700400	C	T	rs2510769
intronic	TET2	4	106371091	106371091	C	T	rs1391439
intronic	LIM,PDLIM5	4	95774955	95774955	C	T	rs11732668
UTR3	PDLIM5	4	95727778	95727778	C	T	rs12642449
intronic	LIM,PDLIM5	4	95763185	95763185	C	T	rs4699312
intronic	LIM,PDLIM5	4	95746782	95746782	C	T	rs13135257
intronic	LIM,PDLIM5	4	95799427	95799427	C	T	rs6532496
intronic	LIM,PDLIM5	4	95794624	95794624	C	T	rs2280003
ncRNA	TET2	4	106409675	106409675	C	T	rs2647250
intronic	LIM,PDLIM5	4	95770515	95770515	C	T	rs11734014
ncRNA	TET2	4	106402923	106402923	C	T	rs2726458
intronic	LIM,PDLIM5	4	95801150	95801150	C	T	rs13130496
intronic	LIM,PDLIM5	4	95789188	95789188	C	T	rs35964087
intronic	LIM,PDLIM5	4	95787914	95787914	C	T	rs71601224
intronic	LIM,PDLIM5	4	95798389	95798389	C	T	rs4699316
intronic	LIM,PDLIM5	4	95726199	95726199	C	T	rs6532491
intronic	LIM,PDLIM5	4	95693443	95693443	C	T	rs2452589
intronic	LIM,PDLIM5	4	95689838	95689838	C	T	rs2510772
intronic	LIM,PDLIM5	4	95679972	95679972	C	T	rs2510777
intronic	TET2	4	106357595	106357595	C	T	rs11735256
intronic	LIM,PDLIM5	4	95788457	95788457	C	T	rs60195134
UTR3	LIM,PDLIM5	4	95806610	95806610	C	T	rs1048627
UTR5	PDLIM5	4	95724998	95724998	C	T	rs12639887
intronic	LIM,PDLIM5	4	95792827	95792827	C	T	rs12511111
intronic	TET2	4	106415021	106415021	C	T	rs2647244
intronic	LIM,PDLIM5	4	95666415	95666415	C	T	rs2162346
UTR3	LIM,PDLIM5	4	95805302	95805302	C	T	rs10590
downstream	LIM,PDLIM5	4	95808500	95808500	C	T	rs3762876
intronic	TET2	4	106352633	106352633	C	T	rs6533183
intronic	LIM,PDLIM5	4	95695812	95695812	C	T	rs17394213
intronic	LIM,PDLIM5	4	95799464	95799464	C	T	rs6532497
intronic	LIM,PDLIM5	4	95777877	95777877	C	T	rs11724023
intronic	LIM,PDLIM5	4	95752990	95752990	C	T	rs2047025
ncRNA	TET2	4	106387193	106387193	C	T	rs62330911
intronic	LIM,PDLIM5	4	95801382	95801382	C	T	rs6822544
intronic	LIM,PDLIM5	4	95763308	95763308	C	T	rs12649976
intronic	TET2	4	106348403	106348403	C	T	rs7663401
intronic	LIM,PDLIM5	4	95802850	95802850	C	T	rs10031423
intronic	LIM,PDLIM5	4	95716930	95716930	G	T	rs973995
intronic	LIM,PDLIM5	4	95798615	95798615	G	T	rs12507763
intronic	LIM,PDLIM5	4	95797240	95797240	G	T	rs12505788
intronic	LIM,PDLIM5	4	95796420	95796420	G	T	rs6837308
ncRNA	TET2	4	106391084	106391084	G	T	rs2647246
intronic	LIM,PDLIM5	4	95658979	95658979	G	T	rs2433324
intronic	TET2	4	106334899	106334899	G	T	rs1015521
intronic	LIM,PDLIM5	4	95677473	95677473	G	T	rs2510778
UTR3	LIM,PDLIM5	4	95807588	95807588	G	T	rs1139697
intronic	LIM,PDLIM5	4	95720742	95720742	G	T	rs6845201
intronic	LIM,PDLIM5	4	95802415	95802415	G	T	rs71601226
intronic	LIM,PDLIM5	4	95743861	95743861	G	T	rs10034824
intronic	TET2	4	106359950	106359950	G	T	rs7655890
intronic	LIM,PDLIM5	4	95800918	95800918	G	T	rs34507709
intronic	LIM,PDLIM5	4	95677965	95677965	G	T	rs12645971
intronic	LIM,PDLIM5	4	95744209	95744209	G	T	rs12639623
intergenic	SLC22A2(dist=57431),SLC22A3(dist=32035)	6	160657380	160657380	A	C	rs3106167
intergenic	SLC22A2(dist=70510),SLC22A3(dist=18956)	6	160670459	160670459	A	C	rs6933264
intronic	SLC22A3	6	160755182	160755182	A	C	rs1112444
intergenic	SLC22A2(dist=57843),SLC22A3(dist=31623)	6	160657792	160657792	A	C	rs3127591
intergenic	SLC22A2(dist=49339),SLC22A3(dist=40127)	6	160649288	160649288	A	G	rs76725059
intronic	SLC22A3	6	160770263	160770263	A	G	rs3106164
intergenic	SLC22A2(dist=24953),SLC22A3(dist=64513)	6	160624902	160624902	A	G	rs3127586
intergenic	SLC22A2(dist=66553),SLC22A3(dist=22913)	6	160666502	160666502	A	G	rs3103347
intronic	SLC22A3	6	160773276	160773276	A	G	rs388170
intergenic	SLC22A3(dist=7280),LPAL2(dist=4293)	6	160803284	160803284	A	G	rs3106162
UTR3	SLC22A3	6	160792642	160792642	A	G	rs3088442
intergenic	SLC22A2(dist=38685),SLC22A3(dist=50781)	6	160638634	160638634	A	G	rs3127582
intergenic	SLC22A2(dist=60762),SLC22A3(dist=28704)	6	160660711	160660711	A	G	rs3103349
intergenic	SLC22A2(dist=56838),SLC22A3(dist=32628)	6	160656787	160656787	A	G	rs3125054
intergenic	SLC22A2(dist=47506),SLC22A3(dist=41960)	6	160647455	160647455	A	G	rs3120146
intergenic	SLC22A2(dist=56981),SLC22A3(dist=32485)	6	160656930	160656930	A	G	rs3125053
intronic	SLC22A3	6	160788658	160788658	A	G	rs3918286
intergenic	SLC22A2(dist=46385),SLC22A3(dist=43081)	6	160646334	160646334	A	G	rs3120147
intergenic	SLC22A2(dist=37513),SLC22A3(dist=51953)	6	160637462	160637462	A	G	rs3120151
intergenic	SLC22A2(dist=33565),SLC22A3(dist=55901)	6	160633514	160633514	A	G	rs12206585
intronic	SLC22A3	6	160742665	160742665	A	G	rs3105751
intronic	SLC22A3	6	160783522	160783522	A	G	rs2048327
intergenic	SLC22A2(dist=58414),SLC22A3(dist=31052)	6	160658363	160658363	A	G	rs3125052
intronic	SLC22A3	6	160787149	160787149	A	G	rs9355288
intergenic	SLC22A1(dist=1624),SLC22A2(dist=10719)	6	160501364	160501364	A	G	rs651164
intergenic	SLC22A2(dist=50981),SLC22A3(dist=38485)	6	160650930	160650930	A	G	rs3127598
intergenic	SLC22A3(dist=8261),LPAL2(dist=3312)	6	160804265	160804265	A	G	rs2063346
intergenic	SLC22A2(dist=23399),SLC22A3(dist=66067)	6	160623348	160623348	A	G	rs114211519
intergenic	SLC22A2(dist=43046),SLC22A3(dist=46420)	6	160642995	160642995	A	G	rs3103350
UTR3	SLC22A3	6	160792141	160792141	A	G	rs1810126
intergenic	SLC22A2(dist=65279),SLC22A3(dist=24187)	6	160665228	160665228	A	G	rs3103348
intergenic	SLC22A2(dist=50846),SLC22A3(dist=38620)	6	160650795	160650795	A	T	rs3106169
intronic	SLC22A3	6	160769130	160769130	A	T	rs2661839
intergenic	SLC22A2(dist=56828),SLC22A3(dist=32638)	6	160656777	160656777	A	T	rs3125055
intergenic	SLC22A2(dist=51713),SLC22A3(dist=37753)	6	160651662	160651662	A	T	rs3125057
intergenic	SLC22A2(dist=48182),SLC22A3(dist=41284)	6	160648131	160648131	A	T	rs3106171
intergenic	SLC22A2(dist=51145),SLC22A3(dist=38321)	6	160651094	160651094	A	T	rs3127597
intronic	SLC22A3	6	160785635	160785635	C	G	rs7769879
intergenic	SLC22A2(dist=49965),SLC22A3(dist=39501)	6	160649914	160649914	C	T	rs3106170
intergenic	SLC22A2(dist=33737),SLC22A3(dist=55729)	6	160633686	160633686	C	T	rs12203303
intergenic	SLC22A3(dist=6015),LPAL2(dist=5558)	6	160802019	160802019	C	T	rs2063347
intergenic	SLC22A2(dist=74753),SLC22A3(dist=14713)	6	160674702	160674702	C	T	rs3125049
intergenic	SLC22A2(dist=58771),SLC22A3(dist=30695)	6	160658720	160658720	C	T	rs3125051
intergenic	SLC22A2(dist=61663),SLC22A3(dist=27803)	6	160661612	160661612	C	T	rs3120139
intergenic	SLC22A2(dist=58872),SLC22A3(dist=30594)	6	160658821	160658821	C	T	rs3120140
intergenic	SLC22A2(dist=70684),SLC22A3(dist=18782)	6	160670633	160670633	C	T	rs6911381
intergenic	SLC22A2(dist=45810),SLC22A3(dist=43656)	6	160645759	160645759	C	T	rs3120149
intergenic	SLC22A2(dist=47583),SLC22A3(dist=41883)	6	160647532	160647532	C	T	rs3106174
intronic	SLC22A3	6	160691182	160691182	C	T	rs3120137
intergenic	SLC22A2(dist=37340),SLC22A3(dist=52126)	6	160637289	160637289	C	T	rs3106163
intronic	SLC22A3	6	160759340	160759340	C	T	rs10455782
intergenic	SLC22A2(dist=39782),SLC22A3(dist=49684)	6	160639731	160639731	C	T	rs932925
intronic	SLC22A3	6	160758351	160758351	C	T	rs3106166
intergenic	SLC22A2(dist=34644),SLC22A3(dist=54822)	6	160634593	160634593	C	T	rs78801493
intergenic	SLC22A2(dist=33745),SLC22A3(dist=55721)	6	160633694	160633694	C	T	rs12194962
intronic	SLC22A3	6	160754505	160754505	C	T	rs12194182
intronic	SLC22A3	6	160753654	160753654	C	T	rs9364554
intergenic	SLC22A2(dist=23418),SLC22A3(dist=66048)	6	160623367	160623367	C	T	rs3127587
intronic	SLC22A3	6	160776833	160776833	C	T	rs9365164
intergenic	SLC22A2(dist=46473),SLC22A3(dist=42993)	6	160646422	160646422	C	T	rs3127584
intergenic	SLC22A2(dist=51518),SLC22A3(dist=37948)	6	160651467	160651467	C	T	rs3120142
intergenic	SLC22A2(dist=47907),SLC22A3(dist=41559)	6	160647856	160647856	C	T	rs3120145
intronic	SLC22A3	6	160762527	160762527	C	T	rs3123636
exonic	SLC22A3	6	160778178	160778178	C	T	rs2292334
intronic	SLC22A3	6	160788644	160788644	C	T	rs3918285
intergenic	SLC22A2(dist=51544),SLC22A3(dist=37922)	6	160651493	160651493	C	T	rs3106168
intergenic	SLC22A2(dist=34878),SLC22A3(dist=54588)	6	160634827	160634827	C	T	rs77410834
intergenic	SLC22A2(dist=39633),SLC22A3(dist=49833)	6	160639582	160639582	C	T	rs79390162
intergenic	SLC22A2(dist=47098),SLC22A3(dist=42368)	6	160647047	160647047	C	T	rs3106175
intergenic	SLC22A2(dist=47172),SLC22A3(dist=42294)	6	160647121	160647121	C	T	rs3127583
intergenic	SLC22A2(dist=46408),SLC22A3(dist=43058)	6	160646357	160646357	C	T	rs3127585
intergenic	SLC22A2(dist=48016),SLC22A3(dist=41450)	6	160647965	160647965	C	T	rs3106172
intergenic	SLC22A2(dist=47991),SLC22A3(dist=41475)	6	160647940	160647940	C	T	rs3106173
intergenic	SLC22A2(dist=38797),SLC22A3(dist=50669)	6	160638746	160638746	C	T	rs3106165
intergenic	SLC22A2(dist=60877),SLC22A3(dist=28589)	6	160660826	160660826	G	T	rs3125050
intronic	SLC22A3	6	160760242	160760242	G	T	rs7758229
intronic	SLC22A3	6	160728891	160728891	G	T	rs7740824
intergenic	SLC22A2(dist=34168),SLC22A3(dist=55298)	6	160634117	160634117	G	T	rs11755806
intergenic	SP8(dist=172706),SP4(dist=468478)	7	20965736	20965736	A	C	rs9655205
intergenic	SP8(dist=230968),SP4(dist=410216)	7	21023998	21023998	A	C	rs12666766
intronic	LMTK2	7	97645818	97645818	A	C	rs6965016
intergenic	OCM2(dist=109033),LMTK2(dist=7748)	7	97566385	97566385	A	C	rs34307903
intergenic	OCM2(dist=89929),LMTK2(dist=26852)	7	97547281	97547281	A	C	rs1013887
intergenic	OCM2(dist=87653),LMTK2(dist=29128)	7	97545005	97545005	A	C	rs1799068
intronic	JAZF1	7	27972513	27972513	A	C	rs12671866
intergenic	OCM2(dist=100390),LMTK2(dist=16391)	7	97557742	97557742	A	C	rs13221758
intronic	LMTK2	7	97611748	97611748	A	C	rs11768309
intergenic	OCM2(dist=93415),LMTK2(dist=23366)	7	97550767	97550767	A	C	rs7790120
intronic	JAZF1	7	27971478	27971478	A	C	rs72598569
intergenic	SP8(dist=233799),SP4(dist=407385)	7	21026829	21026829	A	C	rs6946302
intergenic	SP8(dist=185524),SP4(dist=455660)	7	20978554	20978554	A	G	rs6944183
intronic	LMTK2	7	97635714	97635714	A	G	rs11762534
intronic	LMTK2	7	97663124	97663124	A	G	rs11764933
intergenic	OCM2(dist=93623),LMTK2(dist=23158)	7	97550975	97550975	A	G	rs7790736
intronic	JAZF1	7	27994752	27994752	A	G	rs38513
intergenic	OCM2(dist=100283),LMTK2(dist=16498)	7	97557635	97557635	A	G	rs13221897
intergenic	OCM2(dist=100260),LMTK2(dist=16521)	7	97557612	97557612	A	G	rs12665986
intronic	LMTK2	7	97627287	97627287	A	G	rs6958572
intronic	LMTK2	7	97656983	97656983	A	G	rs7791463
intergenic	SP8(dist=231656),SP4(dist=409528)	7	21024686	21024686	A	G	rs7805693
intergenic	SP8(dist=167986),SP4(dist=473198)	7	20961016	20961016	A	G	rs12155172
intergenic	OCM2(dist=98785),LMTK2(dist=17996)	7	97556137	97556137	A	G	rs55784506
intergenic	SP8(dist=185639),SP4(dist=455545)	7	20978669	20978669	A	G	rs6944344
intronic	LMTK2	7	97624218	97624218	A	G	rs6465654
intronic	JAZF1	7	27976506	27976506	A	G	rs253310
intronic	LMTK2	7	97628927	97628927	A	G	rs12666406
intronic	LMTK2	7	97655257	97655257	A	G	rs11763970
intronic	JAZF1	7	27981259	27981259	A	G	rs2107822
intergenic	OCM2(dist=62345),LMTK2(dist=54436)	7	97519697	97519697	A	G	rs847573
intronic	LMTK2	7	97612795	97612795	A	G	rs6977321
intergenic	SP8(dist=232517),SP4(dist=408667)	7	21025547	21025547	A	G	rs917811
intronic	LMTK2	7	97653935	97653935	A	G	rs41278842
intergenic	OCM2(dist=76472),LMTK2(dist=40309)	7	97533824	97533824	A	G	rs35101190
intronic	JAZF1	7	27906486	27906486	A	G	rs72598552
intronic	JAZF1	7	27905505	27905505	A	G	rs62451116
intronic	JAZF1	7	27917285	27917285	A	G	rs9791862
intronic	JAZF1	7	27987718	27987718	A	G	rs38507
intergenic	OCM2(dist=97079),LMTK2(dist=19702)	7	97554431	97554431	A	G	rs940431
exonic	LMTK2	7	97660146	97660146	A	G	rs3801294
intergenic	OCM2(dist=88981),LMTK2(dist=27800)	7	97546333	97546333	A	G	rs12670686
intronic	JAZF1	7	27943088	27943088	A	G	rs10486567
intergenic	OCM2(dist=92367),LMTK2(dist=24414)	7	97549719	97549719	A	G	rs6951277
intronic	LMTK2	7	97630756	97630756	A	G	rs17435847
exonic	LMTK2	7	97660051	97660051	A	T	rs11765552
intronic	JAZF1	7	27975816	27975816	A	T	rs72598573
intergenic	OCM2(dist=75442),LMTK2(dist=41339)	7	97532794	97532794	A	T	rs847577
intergenic	OCM2(dist=91924),LMTK2(dist=24857)	7	97549276	97549276	C	G	rs6946915
intergenic	OCM2(dist=93685),LMTK2(dist=23096)	7	97551037	97551037	C	G	rs7790479
intronic	JAZF1	7	27963739	27963739	C	G	rs6969285
intronic	LMTK2	7	97600410	97600410	C	G	rs951988
intronic	JAZF1	7	27952049	27952049	C	G	rs67746093
intergenic	OCM2(dist=88425),LMTK2(dist=28356)	7	97545777	97545777	C	G	rs4729403
intronic	JAZF1	7	27952392	27952392	C	G	rs11971132
intronic	JAZF1	7	27942444	27942444	C	G	rs67152137
intronic	LMTK2	7	97654574	97654574	C	G	rs6465658
intronic	JAZF1	7	27943888	27943888	C	T	rs7808935
intronic	JAZF1	7	27950306	27950306	C	T	rs11982766
intronic	JAZF1	7	27982859	27982859	C	T	rs38504
intronic	LMTK2	7	97619735	97619735	C	T	rs10270222
intergenic	OCM2(dist=61229),LMTK2(dist=55552)	7	97518581	97518581	C	T	rs3847055
intergenic	OCM2(dist=90445),LMTK2(dist=26336)	7	97547797	97547797	C	T	rs1013886
intronic	LMTK2	7	97616512	97616512	C	T	rs11767962
intergenic	SP8(dist=236241),SP4(dist=404943)	7	21029271	21029271	C	T	rs7794640
intergenic	OCM2(dist=88315),LMTK2(dist=28466)	7	97545667	97545667	C	T	rs4729402
intronic	JAZF1	7	27908882	27908882	C	T	rs62451117
intronic	JAZF1	7	27906410	27906410	C	T	rs72598551
intronic	LMTK2	7	97621997	97621997	C	T	rs17435590
intronic	JAZF1	7	27958915	27958915	C	T	rs10807843
intronic	JAZF1	7	27903728	27903728	C	T	rs12666442
intronic	LMTK2	7	97654263	97654263	C	T	rs6465657
intronic	JAZF1	7	27903792	27903792	C	T	rs12666447
intergenic	OCM2(dist=76918),LMTK2(dist=39863)	7	97534270	97534270	C	T	rs12674083
intronic	JAZF1	7	27942270	27942270	C	T	rs17156041
intronic	JAZF1	7	27900381	27900381	C	T	rs62451112
intergenic	OCM2(dist=50738),LMTK2(dist=66043)	7	97508090	97508090	C	T	rs847580
intergenic	OCM2(dist=97124),LMTK2(dist=19657)	7	97554476	97554476	C	T	rs940430
intronic	LMTK2	7	97634571	97634571	C	T	rs7804318
intergenic	SP8(dist=238142),SP4(dist=403042)	7	21031172	21031172	C	T	rs6963949
intergenic	OCM2(dist=97067),LMTK2(dist=19714)	7	97554419	97554419	C	T	rs940432
intergenic	OCM2(dist=71022),LMTK2(dist=45759)	7	97528374	97528374	C	T	rs2394817
intronic	JAZF1	7	27997011	27997011	C	T	rs38517
intronic	LMTK2	7	97664276	97664276	C	T	rs2132276
intergenic	SP8(dist=237054),SP4(dist=404130)	7	21030084	21030084	C	T	rs4721963
intronic	JAZF1	7	27955464	27955464	C	T	rs757136
intergenic	OCM2(dist=56843),LMTK2(dist=59938)	7	97514195	97514195	C	T	rs10953238
intronic	JAZF1	7	27981256	27981256	C	T	rs2107821
intergenic	OCM2(dist=113426),LMTK2(dist=3355)	7	97570778	97570778	C	T	rs6969384
intronic	JAZF1	7	27933509	27933509	C	T	rs6968704
intronic	LMTK2	7	97579731	97579731	C	T	rs10242903
intronic	JAZF1	7	27955868	27955868	C	T	rs757137
intergenic	SP8(dist=236321),SP4(dist=404863)	7	21029351	21029351	C	T	rs2192055
intronic	LMTK2	7	97623436	97623436	C	T	rs34320230
intronic	LMTK2	7	97664168	97664168	C	T	rs1495525
intergenic	OCM2(dist=95672),LMTK2(dist=21109)	7	97553024	97553024	C	T	rs6967926
intronic	JAZF1	7	27956293	27956293	C	T	rs739704
intronic	JAZF1	7	27925298	27925298	G	T	rs2040668
intronic	JAZF1	7	27955928	27955928	G	T	rs757138
intronic	JAZF1	7	27903234	27903234	G	T	rs12668668
intergenic	OCM2(dist=95903),LMTK2(dist=20878)	7	97553255	97553255	G	T	rs10464490
intergenic	OCM2(dist=102009),LMTK2(dist=14772)	7	97559361	97559361	G	T	rs7808528
intergenic	OCM2(dist=75947),LMTK2(dist=40834)	7	97533299	97533299	G	T	rs705308
intergenic	FAM84B(dist=554450),AK125310(dist=95195)	8	128194098	128194098	A	C	rs16901979
ncRNA	DQ515897	8	128554822	128554822	A	C	rs4871802
intergenic	DQ515897(dist=24170),BC042052(dist=180036)	8	128587736	128587736	A	C	rs4242384
intergenic	FP15737(dist=28259),NKX3-1(dist=74995)	8	23517178	23517178	A	C	rs59341197
ncRNA	DQ515897,DQ515898,DQ515899	8	128417480	128417480	A	C	rs400772
intergenic	FP15737(dist=37973),NKX3-1(dist=65281)	8	23526892	23526892	A	C	rs7009775
ncRNA	DQ515897	8	128553405	128553405	A	C	rs6470519
ncRNA	DQ515897,DQ515898,DQ515899	8	128493910	128493910	A	C	rs10956370
intergenic	AK125310(dist=3749),BC106081(dist=5730)	8	128304264	128304264	A	C	rs118133885
intergenic	FP15737(dist=7681),NKX3-1(dist=95573)	8	23496600	23496600	A	C	rs7818607
intergenic	FAM84B(dist=553660),AK125310(dist=95985)	8	128193308	128193308	A	C	rs1551512
ncRNA	DQ515897,DQ515898,DQ515899	8	128405846	128405846	A	C	rs72712334
intergenic	NKX3-1(dist=2443),STC1(dist=156541)	8	23598838	23598838	A	C	rs13253010
intergenic	DQ515897(dist=24787),BC042052(dist=179419)	8	128588353	128588353	A	C	rs9297759
intergenic	FP15737(dist=16327),NKX3-1(dist=86927)	8	23505246	23505246	A	C	rs13264338
intergenic	FAM84B(dist=452475),AK125310(dist=197170)	8	128092123	128092123	A	C	rs9693379
intergenic	FAM84B(dist=536414),AK125310(dist=113231)	8	128176062	128176062	A	C	rs6983561
ncRNA	DQ515897,DQ515898,DQ515899	8	128404978	128404978	A	C	rs443053
intergenic	FP15737(dist=14203),NKX3-1(dist=89051)	8	23503122	23503122	A	C	rs4242401
intergenic	FAM84B(dist=449437),AK125310(dist=200208)	8	128089085	128089085	A	C	rs1516942
ncRNA	DQ515897,DQ515898,DQ515899	8	128390595	128390595	A	C	rs72728057
intergenic	FAM84B(dist=481561),AK125310(dist=168084)	8	128121209	128121209	A	C	rs7838351
ncRNA	DQ515897,DQ515898,DQ515899	8	128414413	128414413	A	C	rs581761
downstream	FP15737	8	23489723	23489723	A	C	rs2978472
intergenic	FAM84B(dist=483945),AK125310(dist=165700)	8	128123593	128123593	A	C	rs980172
intergenic	FP15737(dist=7934),NKX3-1(dist=95320)	8	23496853	23496853	A	C	rs6991461
ncRNA	DQ515897	8	128547342	128547342	A	C	rs2121630
ncRNA	DQ515897,DQ515898,DQ515899	8	128409556	128409556	A	C	rs16902103
intergenic	FP15737(dist=101044),NKX3-1(dist=2210)	8	23589963	23589963	A	C	rs10503733
intergenic	FAM84B(dist=541631),AK125310(dist=108014)	8	128181279	128181279	A	C	rs16901969
intergenic	FP15737(dist=45613),NKX3-1(dist=57641)	8	23534532	23534532	A	C	rs907586
intergenic	FP15737(dist=68756),NKX3-1(dist=34498)	8	23557675	23557675	A	C	rs1398239
intergenic	FAM84B(dist=536687),AK125310(dist=112958)	8	128176335	128176335	A	C	rs16901949
ncRNA	DQ515897,DQ515898,DQ515899	8	128420624	128420624	A	C	rs56898669
intergenic	FP15737(dist=45764),NKX3-1(dist=57490)	8	23534683	23534683	A	C	rs11135761
intergenic	FP15737(dist=32089),NKX3-1(dist=71165)	8	23521008	23521008	A	C	rs13264439
downstream	FP15737	8	23489456	23489456	A	C	rs12545866
ncRNA	DQ515897,DQ515898,DQ515899	8	128404082	128404082	A	C	rs13256367
ncRNA	DQ515897,DQ515898,DQ515899	8	128413584	128413584	A	C	rs688201
intergenic	FAM84B(dist=534721),AK125310(dist=114924)	8	128174369	128174369	A	C	rs1073997
ncRNA	DQ515897,DQ515898,DQ515899	8	128411296	128411296	A	C	rs35049703
ncRNA	DQ515897,DQ515898,DQ515899	8	128410862	128410862	A	C	rs587948
ncRNA	DQ515897,DQ515898,DQ515899	8	128409403	128409403	A	C	rs16902102
ncRNA	DQ515897,DQ515898,DQ515899	8	128416906	128416906	A	C	rs382824
ncRNA	DQ515897	8	128554220	128554220	A	C	rs1447295
intergenic	FAM84B(dist=495279),AK125310(dist=154366)	8	128134927	128134927	A	G	rs750015
intergenic	FP15737(dist=13300),NKX3-1(dist=89954)	8	23502219	23502219	A	G	rs6990373
intergenic	FAM84B(dist=535769),AK125310(dist=113876)	8	128175417	128175417	A	G	rs7016830
intergenic	DQ515897(dist=36232),BC042052(dist=167974)	8	128599798	128599798	A	G	rs13255059
ncRNA	DQ515897	8	128553363	128553363	A	G	rs6470518
intergenic	FP15737(dist=99013),NKX3-1(dist=4241)	8	23587932	23587932	A	G	rs13267884
intergenic	FAM84B(dist=452920),AK125310(dist=196725)	8	128092568	128092568	A	G	rs7844107
intergenic	FAM84B(dist=487548),AK125310(dist=162097)	8	128127196	128127196	A	G	rs7833011
ncRNA	DQ515897,DQ515898,DQ515899	8	128392339	128392339	A	G	rs60163266
intergenic	FP15737(dist=3293),NKX3-1(dist=99961)	8	23492212	23492212	A	G	rs7003250
intergenic	FAM84B(dist=539786),AK125310(dist=109859)	8	128179434	128179434	A	G	rs16901966
intergenic	FAM84B(dist=432571),AK125310(dist=217074)	8	128072219	128072219	A	G	rs17762342
ncRNA	DQ515897,DQ515898,DQ515899	8	128419568	128419568	A	G	rs10956362
ncRNA	DQ515897,DQ515898,DQ515899	8	128491670	128491670	A	G	rs12678562
ncRNA	DQ515897,DQ515898,DQ515899	8	128492309	128492309	A	G	rs7837328
intergenic	FP15737(dist=54900),NKX3-1(dist=48354)	8	23543819	23543819	A	G	rs7005012
intergenic	FP15737(dist=26028),NKX3-1(dist=77226)	8	23514947	23514947	A	G	rs6557697
intergenic	FP15737(dist=10528),NKX3-1(dist=92726)	8	23499447	23499447	A	G	rs11135754
intergenic	FP15737(dist=36224),NKX3-1(dist=67030)	8	23525143	23525143	A	G	rs11995691
ncRNA	DQ515897,DQ515898,DQ515899	8	128490967	128490967	A	G	rs4871788
intergenic	FP15737(dist=36554),NKX3-1(dist=66700)	8	23525473	23525473	A	G	rs13254114
intergenic	FAM84B(dist=455133),AK125310(dist=194512)	8	128094781	128094781	A	G	rs1551513
ncRNA	DQ515897,DQ515898,DQ515899	8	128483680	128483680	A	G	rs3847137
intergenic	FAM84B(dist=413623),AK125310(dist=236022)	8	128053271	128053271	A	G	rs9650093
intergenic	FP15737(dist=10498),NKX3-1(dist=92756)	8	23499417	23499417	A	G	rs11135752
intergenic	FP15737(dist=33492),NKX3-1(dist=69762)	8	23522411	23522411	A	G	rs1858401
intergenic	FAM84B(dist=447739),AK125310(dist=201906)	8	128087387	128087387	A	G	rs28615829
intergenic	FAM84B(dist=461811),AK125310(dist=187834)	8	128101459	128101459	A	G	rs10109680
intergenic	FAM84B(dist=439511),AK125310(dist=210134)	8	128079159	128079159	A	G	rs117818900
ncRNA	DQ515897,DQ515898,DQ515899	8	128425122	128425122	A	G	rs76102714
intergenic	FAM84B(dist=456218),AK125310(dist=193427)	8	128095866	128095866	A	G	rs7824393
ncRNA	DQ515897,DQ515898,DQ515899	8	128419288	128419288	A	G	rs10956361
intergenic	FAM84B(dist=560021),AK125310(dist=89624)	8	128199669	128199669	A	G	rs7013255
intergenic	FAM84B(dist=536777),AK125310(dist=112868)	8	128176425	128176425	A	G	rs16901950
ncRNA	DQ515897,DQ515898,DQ515899	8	128439155	128439155	A	G	rs35440286
ncRNA	DQ515897,DQ515898,DQ515899	8	128389528	128389528	A	G	rs16902094
ncRNA	DQ515897	8	128555146	128555146	A	G	rs10109700
intergenic	FAM84B(dist=542313),AK125310(dist=107332)	8	128181961	128181961	A	G	rs10453084
intergenic	FP15737(dist=14054),NKX3-1(dist=89200)	8	23502973	23502973	A	G	rs4242400
ncRNA	DQ515897,DQ515898,DQ515899	8	128439937	128439937	A	G	rs10110330
intergenic	FP15737(dist=36640),NKX3-1(dist=66614)	8	23525559	23525559	A	G	rs7813472
ncRNA	DQ515897,DQ515898,DQ515899	8	128417799	128417799	A	G	rs16902118
intergenic	FP15737(dist=13456),NKX3-1(dist=89798)	8	23502375	23502375	A	G	rs932044
intergenic	DQ515897(dist=39846),BC042052(dist=164360)	8	128603412	128603412	A	G	rs4599771
ncRNA	DQ515897	8	128541824	128541824	A	G	rs1447292
ncRNA	DQ515897,DQ515898,DQ515899	8	128403667	128403667	A	G	rs606677
intergenic	FP15737(dist=9861),NKX3-1(dist=93393)	8	23498780	23498780	A	G	rs7813152
ncRNA	DQ515897,DQ515898,DQ515899	8	128416199	128416199	A	G	rs385278
intergenic	FAM84B(dist=544793),AK125310(dist=104852)	8	128184441	128184441	A	G	rs73348257
intergenic	FP15737(dist=8345),NKX3-1(dist=94909)	8	23497264	23497264	A	G	rs7009429
intergenic	FP15737(dist=57198),NKX3-1(dist=46056)	8	23546117	23546117	A	G	rs4871896
intergenic	FAM84B(dist=506680),AK125310(dist=142965)	8	128146328	128146328	A	G	rs77541621
intergenic	FAM84B(dist=457488),AK125310(dist=192157)	8	128097136	128097136	A	G	rs7463326
intergenic	FAM84B(dist=567202),AK125310(dist=82443)	8	128206850	128206850	A	G	rs7816535
ncRNA	DQ515897,DQ515898,DQ515899	8	128494115	128494115	A	G	rs7018368
intergenic	FP15737(dist=31030),NKX3-1(dist=72224)	8	23519949	23519949	A	G	rs28623239
ncRNA	DQ515897,DQ515898,DQ515899	8	128414210	128414210	A	G	rs436238
intergenic	FP15737(dist=9258),NKX3-1(dist=93996)	8	23498177	23498177	A	G	rs9657279
intergenic	FP15737(dist=8954),NKX3-1(dist=94300)	8	23497873	23497873	A	G	rs11998648
ncRNA	DQ515897,DQ515898,DQ515899	8	128393169	128393169	A	G	rs117874632
intergenic	NKX3-1(dist=3133),STC1(dist=155851)	8	23599528	23599528	A	G	rs1866343
intergenic	FP15737(dist=4129),NKX3-1(dist=99125)	8	23493048	23493048	A	G	rs2003976
ncRNA	DQ515897,DQ515898,DQ515899	8	128486686	128486686	A	G	rs10505474
intergenic	FP15737(dist=93489),NKX3-1(dist=9765)	8	23582408	23582408	A	G	rs1512268
ncRNA	DQ515897,DQ515898,DQ515899	8	128412048	128412048	A	G	rs17464492
intergenic	FP15737(dist=24613),NKX3-1(dist=78641)	8	23513532	23513532	A	G	rs6983724
intergenic	FP15737(dist=101828),NKX3-1(dist=1426)	8	23590747	23590747	A	G	rs4872175
intergenic	FAM84B(dist=443849),AK125310(dist=205796)	8	128083497	128083497	A	G	rs28556804
intergenic	FP15737(dist=10525),NKX3-1(dist=92729)	8	23499444	23499444	A	G	rs11135753
intergenic	FP15737(dist=8378),NKX3-1(dist=94876)	8	23497297	23497297	A	G	rs4872158
intergenic	FAM84B(dist=435223),AK125310(dist=214422)	8	128074871	128074871	A	G	rs10216560
intergenic	FP15737(dist=10927),NKX3-1(dist=92327)	8	23499846	23499846	A	G	rs12542324
intergenic	DQ515897(dist=39977),BC042052(dist=164229)	8	128603543	128603543	A	G	rs4531012
ncRNA	DQ515897,DQ515898,DQ515899	8	128393001	128393001	A	G	rs378854
ncRNA	DQ515897,DQ515898,DQ515899	8	128419070	128419070	A	G	rs13248140
intergenic	FP15737(dist=37609),NKX3-1(dist=65645)	8	23526528	23526528	A	G	rs7004327
ncRNA	DQ515897,DQ515898,DQ515899	8	128492523	128492523	A	G	rs7837626
ncRNA	DQ515897,DQ515898,DQ515899	8	128439453	128439453	A	G	rs35112951
intergenic	FP15737(dist=11364),NKX3-1(dist=91890)	8	23500283	23500283	A	G	rs2314689
intergenic	DQ515897(dist=38015),BC042052(dist=166191)	8	128601581	128601581	A	G	rs4515512
ncRNA	DQ515897,DQ515898,DQ515899	8	128404261	128404261	A	G	rs55717424
ncRNA	DQ515897,DQ515898,DQ515899	8	128414451	128414451	A	G	rs673745
intergenic	FP15737(dist=58217),NKX3-1(dist=45037)	8	23547136	23547136	A	G	rs11135762
intergenic	FP15737(dist=89771),NKX3-1(dist=13483)	8	23578690	23578690	A	G	rs11135765
intergenic	FAM84B(dist=536726),AK125310(dist=112919)	8	128176374	128176374	A	G	rs60681470
intergenic	FAM84B(dist=441893),AK125310(dist=207752)	8	128081541	128081541	A	G	rs7816007
ncRNA	DQ515897,DQ515898,DQ515899	8	128421416	128421416	A	G	rs4871782
intergenic	DQ515897(dist=23189),BC042052(dist=181017)	8	128586755	128586755	A	G	rs4242382
ncRNA	DQ515897,DQ515898,DQ515899	8	128399554	128399554	A	G	rs117510207
intergenic	FAM84B(dist=443949),AK125310(dist=205696)	8	128083597	128083597	A	G	rs73351621
intergenic	FP15737(dist=9566),NKX3-1(dist=93688)	8	23498485	23498485	A	G	rs11135750
ncRNA	DQ515897,DQ515898,DQ515899	8	128413773	128413773	A	G	rs687324
ncRNA	DQ515897,DQ515898,DQ515899	8	128402362	128402362	A	G	rs622856
ncRNA	DQ515897,DQ515898,DQ515899	8	128418909	128418909	A	G	rs13275275
intergenic	FAM84B(dist=545254),AK125310(dist=104391)	8	128184902	128184902	A	G	rs6470498
ncRNA	DQ515897	8	128553581	128553581	A	G	rs7818556
intergenic	FAM84B(dist=541251),AK125310(dist=108394)	8	128180899	128180899	A	G	rs57010632
intergenic	FP15737(dist=6795),NKX3-1(dist=96459)	8	23495714	23495714	A	G	rs4871884
intergenic	FP15737(dist=65961),NKX3-1(dist=37293)	8	23554880	23554880	A	G	rs1949163
intergenic	DQ515897(dist=23631),BC042052(dist=180575)	8	128587197	128587197	A	G	rs4314621
intergenic	FP15737(dist=13082),NKX3-1(dist=90172)	8	23502001	23502001	A	G	rs13269892
intergenic	FAM84B(dist=454797),AK125310(dist=194848)	8	128094445	128094445	A	G	rs4573233
intergenic	FAM84B(dist=454587),AK125310(dist=195058)	8	128094235	128094235	A	G	rs17762878
ncRNA	DQ515897,DQ515898,DQ515899	8	128413562	128413562	A	G	rs389143
ncRNA	DQ515897,DQ515898,DQ515899	8	128420955	128420955	A	G	rs10956363
ncRNA	DQ515897,DQ515898,DQ515899	8	128407440	128407440	A	G	rs72712335
ncRNA	DQ515897,DQ515898,DQ515899	8	128492673	128492673	A	G	rs10956366
intergenic	FAM84B(dist=456394),AK125310(dist=193251)	8	128096042	128096042	A	G	rs710886
ncRNA	DQ515897,DQ515898,DQ515899	8	128493093	128493093	A	G	rs7013328
ncRNA	DQ515897,DQ515898,DQ515899	8	128404718	128404718	A	G	rs58104177
intergenic	DQ515897(dist=44440),BC042052(dist=159766)	8	128608006	128608006	A	G	rs8180905
ncRNA	DQ515897,DQ515898,DQ515899	8	128402747	128402747	A	G	rs72712310
intergenic	DQ515897(dist=40270),BC042052(dist=163936)	8	128603836	128603836	A	G	rs9656816
intergenic	FP15737(dist=89767),NKX3-1(dist=13487)	8	23578686	23578686	A	G	rs995433
intergenic	FAM84B(dist=542393),AK125310(dist=107252)	8	128182041	128182041	A	G	rs6987723
intergenic	FAM84B(dist=539811),AK125310(dist=109834)	8	128179459	128179459	A	G	rs16901967
intergenic	FP15737(dist=13305),NKX3-1(dist=89949)	8	23502224	23502224	A	G	rs7007809
ncRNA	DQ515897,DQ515898,DQ515899	8	128419152	128419152	A	G	rs10956360
intergenic	FAM84B(dist=422173),AK125310(dist=227472)	8	128061821	128061821	A	G	rs79866008
intergenic	FAM84B(dist=457496),AK125310(dist=192149)	8	128097144	128097144	A	G	rs10481164
intergenic	FAM84B(dist=457871),AK125310(dist=191774)	8	128097519	128097519	A	G	rs2124597
intergenic	FP15737(dist=5126),NKX3-1(dist=98128)	8	23494045	23494045	A	G	rs2928680
intergenic	FAM84B(dist=454746),AK125310(dist=194899)	8	128094394	128094394	A	G	rs73351641
intergenic	FAM84B(dist=555038),AK125310(dist=94607)	8	128194686	128194686	A	G	rs7817677
intergenic	FAM84B(dist=536635),AK125310(dist=113010)	8	128176283	128176283	A	G	rs16901948
intergenic	DQ515897(dist=2028),BC042052(dist=202178)	8	128565594	128565594	A	G	rs11995378
intergenic	FP15737(dist=25760),NKX3-1(dist=77494)	8	23514679	23514679	A	G	rs6557695
ncRNA	NKX3A	8	23594371	23594371	A	G	rs4872177
intergenic	FAM84B(dist=539464),AK125310(dist=110181)	8	128179112	128179112	A	G	rs7830341
ncRNA	DQ515897,DQ515898,DQ515899	8	128384095	128384095	A	G	rs34882299
intergenic	FP15737(dist=22560),NKX3-1(dist=80694)	8	23511479	23511479	A	G	rs3942244
ncRNA	NKX3A	8	23595816	23595816	A	G	rs77096235
ncRNA	DQ515897,DQ515898,DQ515899	8	128424800	128424800	A	G	rs13281615
intergenic	FAM84B(dist=540180),AK125310(dist=109465)	8	128179828	128179828	A	G	rs7001069
intergenic	FP15737(dist=47060),NKX3-1(dist=56194)	8	23535979	23535979	A	G	rs10780136
intergenic	FP15737(dist=100660),NKX3-1(dist=2594)	8	23589579	23589579	A	G	rs59389126
intergenic	FAM84B(dist=596681),AK125310(dist=52964)	8	128236329	128236329	A	G	rs117478964
intergenic	DQ515897(dist=22568),BC042052(dist=181638)	8	128586134	128586134	A	G	rs7832031
intergenic	FAM84B(dist=548349),AK125310(dist=101296)	8	128187997	128187997	A	G	rs7844219
intergenic	FAM84B(dist=554729),AK125310(dist=94916)	8	128194377	128194377	A	G	rs10505483
intergenic	DQ515897(dist=6766),BC042052(dist=197440)	8	128570332	128570332	A	G	rs10808558
intergenic	FAM84B(dist=455796),AK125310(dist=193849)	8	128095444	128095444	A	G	rs7823764
intergenic	FP15737(dist=27166),NKX3-1(dist=76088)	8	23516085	23516085	A	G	rs6999070
intergenic	FP15737(dist=8817),NKX3-1(dist=94437)	8	23497736	23497736	A	G	rs11998600
intergenic	FP15737(dist=26690),NKX3-1(dist=76564)	8	23515609	23515609	A	G	rs12545639
intergenic	FP15737(dist=12013),NKX3-1(dist=91241)	8	23500932	23500932	A	G	rs62501604
intergenic	FP15737(dist=85811),NKX3-1(dist=17443)	8	23574730	23574730	A	G	rs13274763
intergenic	FP15737(dist=10902),NKX3-1(dist=92352)	8	23499821	23499821	A	G	rs12544652
intergenic	FP15737(dist=81315),NKX3-1(dist=21939)	8	23570234	23570234	A	G	rs4872171
intergenic	FP15737(dist=13370),NKX3-1(dist=89884)	8	23502289	23502289	A	G	rs7007950
ncRNA	DQ515897,DQ515898,DQ515899	8	128490530	128490530	A	G	rs11784983
exonic	POU5F1	8	128497820	128497820	A	G	rs6998061
intergenic	FAM84B(dist=553004),AK125310(dist=96641)	8	128192652	128192652	A	G	rs7842760
intergenic	FAM84B(dist=538890),AK125310(dist=110755)	8	128178538	128178538	A	G	rs73344342
intergenic	FAM84B(dist=452507),AK125310(dist=197138)	8	128092155	128092155	A	G	rs9297750
intergenic	FP15737(dist=14522),NKX3-1(dist=88732)	8	23503441	23503441	A	G	rs1028016
intergenic	DQ515897(dist=25789),BC042052(dist=178417)	8	128589355	128589355	A	G	rs7812429
intergenic	FP15737(dist=14916),NKX3-1(dist=88338)	8	23503835	23503835	A	G	rs7017955
intergenic	FP15737(dist=13279),NKX3-1(dist=89975)	8	23502198	23502198	A	G	rs13267262
intergenic	FAM84B(dist=476063),AK125310(dist=173582)	8	128115711	128115711	A	G	rs9969411
ncRNA	DQ515897,DQ515898,DQ515899	8	128413783	128413783	A	G	rs594869
intergenic	FAM84B(dist=539064),AK125310(dist=110581)	8	128178712	128178712	A	G	rs16901959
ncRNA	DQ515897,DQ515898,DQ515899	8	128417244	128417244	A	G	rs373616
intergenic	DQ515897(dist=26095),BC042052(dist=178111)	8	128589661	128589661	A	T	rs7812894
intergenic	FAM84B(dist=542562),AK125310(dist=107083)	8	128182210	128182210	A	T	rs6987640
intergenic	FAM84B(dist=536915),AK125310(dist=112730)	8	128176563	128176563	A	T	rs58717512
intergenic	DQ515897(dist=34649),BC042052(dist=169557)	8	128598215	128598215	A	T	rs4498506
intergenic	FP15737(dist=31531),NKX3-1(dist=71723)	8	23520450	23520450	A	T	rs13257043
ncRNA	DQ515897,DQ515898,DQ515899	8	128492580	128492580	A	T	rs7837644
ncRNA	DQ515897,DQ515898,DQ515899	8	128492999	128492999	A	T	rs10956369
intergenic	DQ515897(dist=40203),BC042052(dist=164003)	8	128603769	128603769	A	T	rs9656967
ncRNA	DQ515897,DQ515898,DQ515899	8	128420230	128420230	A	T	rs59351655
ncRNA	DQ515897,DQ515898,DQ515899	8	128409719	128409719	A	T	rs72712338
intergenic	FP15737(dist=83526),NKX3-1(dist=19728)	8	23572445	23572445	A	T	rs1512271
intergenic	FP15737(dist=7638),NKX3-1(dist=95616)	8	23496557	23496557	A	T	rs73214988
intergenic	FAM84B(dist=455580),AK125310(dist=194065)	8	128095228	128095228	A	T	rs6651240
intergenic	FAM84B(dist=535766),AK125310(dist=113879)	8	128175414	128175414	A	T	rs7016828
intergenic	FP15737(dist=35428),NKX3-1(dist=67826)	8	23524347	23524347	A	T	rs9650404
intergenic	FP15737(dist=87069),NKX3-1(dist=16185)	8	23575988	23575988	A	T	rs1512270
intergenic	FAM84B(dist=541713),AK125310(dist=107932)	8	128181361	128181361	A	T	rs73348241
intergenic	DQ515897(dist=37305),BC042052(dist=166901)	8	128600871	128600871	A	T	rs11986220
intergenic	FP15737(dist=13678),NKX3-1(dist=89576)	8	23502597	23502597	A	T	rs932045
intergenic	FP15737(dist=92101),NKX3-1(dist=11153)	8	23581020	23581020	A	T	rs56193509
intergenic	FP15737(dist=25380),NKX3-1(dist=77874)	8	23514299	23514299	A	T	rs6992687
intergenic	FP15737(dist=14851),NKX3-1(dist=88403)	8	23503770	23503770	A	T	rs6557694
intergenic	FAM84B(dist=454938),AK125310(dist=194707)	8	128094586	128094586	A	T	rs1551515
intergenic	FP15737(dist=86161),NKX3-1(dist=17093)	8	23575080	23575080	A	T	rs56014938
intergenic	FP15737(dist=35950),NKX3-1(dist=67304)	8	23524869	23524869	A	T	rs10866831
ncRNA	DQ515897,DQ515898,DQ515899	8	128407109	128407109	A	T	rs432523
intergenic	FP15737(dist=36948),NKX3-1(dist=66306)	8	23525867	23525867	A	T	rs7817344
ncRNA	DQ515897,DQ515898,DQ515899	8	128414563	128414563	A	T	rs688937
intergenic	FAM84B(dist=541727),AK125310(dist=107918)	8	128181375	128181375	A	T	rs73348243
intergenic	FP15737(dist=41639),NKX3-1(dist=61615)	8	23530558	23530558	A	T	rs7837924
intergenic	FP15737(dist=1361),NKX3-1(dist=101893)	8	23490280	23490280	A	T	rs2942216
intergenic	FP15737(dist=95537),NKX3-1(dist=7717)	8	23584456	23584456	A	T	rs13272392
intergenic	FP15737(dist=82553),NKX3-1(dist=20701)	8	23571472	23571472	C	G	rs2315144
intergenic	FP15737(dist=91770),NKX3-1(dist=11484)	8	23580689	23580689	C	G	rs1606303
intergenic	FP15737(dist=22362),NKX3-1(dist=80892)	8	23511281	23511281	C	G	rs2137305
intergenic	FAM84B(dist=445907),AK125310(dist=203738)	8	128085555	128085555	C	G	rs17830059
upstream	DQ515897	8	128563663	128563663	C	G	rs9643226
intergenic	FP15737(dist=34717),NKX3-1(dist=68537)	8	23523636	23523636	C	G	rs6993298
intergenic	FP15737(dist=23974),NKX3-1(dist=79280)	8	23512893	23512893	C	G	rs1512274
intergenic	DQ515897(dist=34051),BC042052(dist=170155)	8	128597617	128597617	C	G	rs4582524
intergenic	DQ515897(dist=50428),BC042052(dist=153778)	8	128613994	128613994	C	G	rs6470529
intergenic	FP15737(dist=84057),NKX3-1(dist=19197)	8	23572976	23572976	C	G	rs1398238
ncRNA	DQ515897,DQ515898,DQ515899	8	128491280	128491280	C	G	rs11998706
intergenic	FAM84B(dist=476812),AK125310(dist=172833)	8	128116460	128116460	C	G	rs11775448
intergenic	FAM84B(dist=489946),AK125310(dist=159699)	8	128129594	128129594	C	G	rs13270754
intergenic	FAM84B(dist=484146),AK125310(dist=165499)	8	128123794	128123794	C	G	rs980170
ncRNA	DQ515897,DQ515898,DQ515899	8	128410285	128410285	C	G	rs1668875
ncRNA	DQ515897,DQ515898,DQ515899	8	128410909	128410909	C	G	rs623401
intergenic	FP15737(dist=67880),NKX3-1(dist=35374)	8	23556799	23556799	C	G	rs4872170
ncRNA	DQ515897,DQ515898,DQ515899	8	128407884	128407884	C	G	rs1395287
intergenic	FAM84B(dist=559519),AK125310(dist=90126)	8	128199167	128199167	C	G	rs76906564
intergenic	FAM84B(dist=455311),AK125310(dist=194334)	8	128094959	128094959	C	G	rs9656964
intergenic	FAM84B(dist=448000),AK125310(dist=201645)	8	128087648	128087648	C	G	rs73351629
intergenic	FAM84B(dist=548590),AK125310(dist=101055)	8	128188238	128188238	C	G	rs6982324
intergenic	FP15737(dist=13137),NKX3-1(dist=90117)	8	23502056	23502056	C	G	rs3942243
ncRNA	DQ515897,DQ515898,DQ515899	8	128492366	128492366	C	G	rs7837706
ncRNA	DQ515897,DQ515898,DQ515899	8	128404708	128404708	C	G	rs62516012
intergenic	FAM84B(dist=570018),AK125310(dist=79627)	8	128209666	128209666	C	G	rs75949840
intergenic	FP15737(dist=11413),NKX3-1(dist=91841)	8	23500332	23500332	C	G	rs4593550
intergenic	FP15737(dist=79162),NKX3-1(dist=24092)	8	23568081	23568081	C	G	rs7831442
intergenic	FAM84B(dist=518104),AK125310(dist=131541)	8	128157752	128157752	C	G	rs10095770
intergenic	FP15737(dist=6753),NKX3-1(dist=96501)	8	23495672	23495672	C	G	rs4871882
intergenic	FAM84B(dist=455737),AK125310(dist=193908)	8	128095385	128095385	C	G	rs7824011
ncRNA	DQ515897,DQ515898,DQ515899	8	128480130	128480130	C	G	rs12682374
intergenic	FP15737(dist=8450),NKX3-1(dist=94804)	8	23497369	23497369	C	G	rs4872160
ncRNA	DQ515897,DQ515898,DQ515899	8	128409306	128409306	C	G	rs16902101
ncRNA	DQ515897,DQ515898,DQ515899	8	128405235	128405235	C	G	rs72712332
intergenic	FAM84B(dist=543995),AK125310(dist=105650)	8	128183643	128183643	C	G	rs7824451
ncRNA	DQ515897,DQ515898,DQ515899	8	128410090	128410090	C	G/T	rs16902104
intergenic	FAM84B(dist=452593),AK125310(dist=197052)	8	128092241	128092241	C	G/T	rs2035637
intergenic	FP15737(dist=78189),NKX3-1(dist=25065)	8	23567108	23567108	C	G/T	rs11773905
intergenic	FAM84B(dist=441471),AK125310(dist=208174)	8	128081119	128081119	C	T	rs10086908
intergenic	FP15737(dist=85084),NKX3-1(dist=18170)	8	23574003	23574003	C	T	rs7006278
intergenic	FP15737(dist=92569),NKX3-1(dist=10685)	8	23581488	23581488	C	T	rs13265330
intergenic	FP15737(dist=65881),NKX3-1(dist=37373)	8	23554800	23554800	C	T	rs1949164
intergenic	FAM84B(dist=552928),AK125310(dist=96717)	8	128192576	128192576	C	T	rs6470499
ncRNA	DQ515897	8	128553515	128553515	C	T	rs6470520
upstream	DQ515897	8	128564541	128564541	C	T	rs1447296
ncRNA	DQ515897,DQ515898,DQ515899	8	128406053	128406053	C	T	rs386883
intergenic	DQ515897(dist=30030),BC042052(dist=174176)	8	128593596	128593596	C	T	rs7824868
ncRNA	NKX3A	8	23594478	23594478	C	T	rs1567669
ncRNA	DQ515897,DQ515898,DQ515899	8	128390384	128390384	C	T	rs7838810
ncRNA	DQ515897,DQ515898,DQ515899	8	128476625	128476625	C	T	rs10505477
intergenic	NKX3-1(dist=2979),STC1(dist=156005)	8	23599374	23599374	C	T	rs1866342
intergenic	FAM84B(dist=455391),AK125310(dist=194254)	8	128095039	128095039	C	T	rs17762938
intergenic	FP15737(dist=36114),NKX3-1(dist=67140)	8	23525033	23525033	C	T	rs11135759
intergenic	FP15737(dist=92384),NKX3-1(dist=10870)	8	23581303	23581303	C	T	rs11782388
intergenic	DQ515897(dist=39058),BC042052(dist=165148)	8	128602624	128602624	C	T	rs7824776
ncRNA	DQ515897,DQ515898,DQ515899	8	128421912	128421912	C	T	rs10087810
ncRNA	NKX3A	8	23593953	23593953	C	T	rs4872176
intergenic	FP15737(dist=8779),NKX3-1(dist=94475)	8	23497698	23497698	C	T	rs11994906
ncRNA	DQ515897,DQ515898,DQ515899	8	128413592	128413592	C	T	rs595821
intergenic	FAM84B(dist=478539),AK125310(dist=171106)	8	128118187	128118187	C	T	rs1487236
ncRNA	DQ515897,DQ515898,DQ515899	8	128413061	128413061	C	T	rs420101
ncRNA	DQ515897,DQ515898,DQ515899	8	128392363	128392363	C	T	rs445114
intergenic	FP15737(dist=26069),NKX3-1(dist=77185)	8	23514988	23514988	C	T	rs56197202
intergenic	FP15737(dist=6001),NKX3-1(dist=97253)	8	23494920	23494920	C	T	rs2928679
intergenic	FAM84B(dist=558040),AK125310(dist=91605)	8	128197688	128197688	C	T	rs12678505
intergenic	FP15737(dist=66709),NKX3-1(dist=36545)	8	23555628	23555628	C	T	rs7830220
UTR5	FP15737	8	23486990	23486990	C	T	rs1810193
ncRNA	DQ515897,DQ515898,DQ515899	8	128393073	128393073	C	T	rs4506170
intergenic	FAM84B(dist=455450),AK125310(dist=194195)	8	128095098	128095098	C	T	rs7823297
intergenic	FAM84B(dist=451286),AK125310(dist=198359)	8	128090934	128090934	C	T	rs1487240
intergenic	FAM84B(dist=480047),AK125310(dist=169598)	8	128119695	128119695	C	T	rs12334903
ncRNA	DQ515897,DQ515898,DQ515899	8	128390665	128390665	C	T	rs72728059
intergenic	FP15737(dist=14464),NKX3-1(dist=88790)	8	23503383	23503383	C	T	rs4527881
intergenic	FAM84B(dist=455296),AK125310(dist=194349)	8	128094944	128094944	C	T	rs4473999
intergenic	FAM84B(dist=481789),AK125310(dist=167856)	8	128121437	128121437	C	T	rs12056374
intergenic	FP15737(dist=100649),NKX3-1(dist=2605)	8	23589568	23589568	C	T	rs11135766
intergenic	FP15737(dist=12770),NKX3-1(dist=90484)	8	23501689	23501689	C	T	rs6993660
intergenic	FP15737(dist=7975),NKX3-1(dist=95279)	8	23496894	23496894	C	T	rs7009914
intergenic	FAM84B(dist=558906),AK125310(dist=90739)	8	128198554	128198554	C	T	rs6989838
intergenic	FP15737(dist=12753),NKX3-1(dist=90501)	8	23501672	23501672	C	T	rs7008096
ncRNA	DQ515897,DQ515898,DQ515899	8	128403427	128403427	C	T	rs366991
ncRNA	DQ515897,DQ515898,DQ515899	8	128390765	128390765	C	T	rs72728061
intergenic	FP15737(dist=61220),NKX3-1(dist=42034)	8	23550139	23550139	C	T	rs73216756
intergenic	DQ515897(dist=40371),BC042052(dist=163835)	8	128603937	128603937	C	T	rs12545648
intergenic	FP15737(dist=11814),NKX3-1(dist=91440)	8	23500733	23500733	C	T	rs4871886
ncRNA	DQ515897,DQ515898,DQ515899	8	128414645	128414645	C	T	rs672888
intergenic	FP15737(dist=63572),NKX3-1(dist=39682)	8	23552491	23552491	C	T	rs6557705
intergenic	FAM84B(dist=439808),AK125310(dist=209837)	8	128079456	128079456	C	T	rs11787440
intergenic	FAM84B(dist=539310),AK125310(dist=110335)	8	128178958	128178958	C	T	rs7826388
intergenic	DQ515897(dist=4120),BC042052(dist=200086)	8	128567686	128567686	C	T	rs4431561
intergenic	FP15737(dist=66290),NKX3-1(dist=36964)	8	23555209	23555209	C	T	rs7829619
intergenic	FP15737(dist=89478),NKX3-1(dist=13776)	8	23578397	23578397	C	T	rs7821330
ncRNA	DQ515897,DQ515898,DQ515899	8	128411336	128411336	C	T	rs10956359
intergenic	FAM84B(dist=538050),AK125310(dist=111595)	8	128177698	128177698	C	T	rs61622455
intergenic	FP15737(dist=7220),NKX3-1(dist=96034)	8	23496139	23496139	C	T	rs73214987
intergenic	FAM84B(dist=484056),AK125310(dist=165589)	8	128123704	128123704	C	T	rs980171
intergenic	FP15737(dist=25003),NKX3-1(dist=78251)	8	23513922	23513922	C	T	rs62501649
ncRNA	DQ515897	8	128558381	128558381	C	T	rs7826179
intergenic	FAM84B(dist=481967),AK125310(dist=167678)	8	128121615	128121615	C	T	rs1456310
ncRNA	DQ515897,DQ515898,DQ515899	8	128402402	128402402	C	T	rs72712308
intergenic	FP15737(dist=8045),NKX3-1(dist=95209)	8	23496964	23496964	C	T	rs6995705
intergenic	FP15737(dist=37141),NKX3-1(dist=66113)	8	23526060	23526060	C	T	rs7004793
ncRNA	DQ515897,DQ515898,DQ515899	8	128415540	128415540	C	T	rs418269
intergenic	FAM84B(dist=522831),AK125310(dist=126814)	8	128162479	128162479	C	T	rs1016343
intergenic	FP15737(dist=31815),NKX3-1(dist=71439)	8	23520734	23520734	C	T	rs13272418
intergenic	FP15737(dist=12667),NKX3-1(dist=90587)	8	23501586	23501586	C	T	rs2137302
intergenic	FAM84B(dist=547397),AK125310(dist=102248)	8	128187045	128187045	C	T	rs57462547
intergenic	FP15737(dist=11403),NKX3-1(dist=91851)	8	23500322	23500322	C	T	rs2314688
intergenic	DQ515897(dist=46709),BC042052(dist=157497)	8	128610275	128610275	C	T	rs4242386
intergenic	FP15737(dist=12019),NKX3-1(dist=91235)	8	23500938	23500938	C	T	rs4871888
ncRNA	DQ515897,DQ515898,DQ515899	8	128402363	128402363	C	T	rs622853
intergenic	FAM84B(dist=457491),AK125310(dist=192154)	8	128097139	128097139	C	T	rs10481163
intergenic	FAM84B(dist=457036),AK125310(dist=192609)	8	128096684	128096684	C	T	rs16901904
ncRNA	DQ515897,DQ515898,DQ515899	8	128415441	128415441	C	T	rs419018
intergenic	FAM84B(dist=560495),AK125310(dist=89150)	8	128200143	128200143	C	T	rs16901984
ncRNA	DQ515897,DQ515898,DQ515899	8	128443299	128443299	C	T	rs978683
intergenic	FP15737(dist=69686),NKX3-1(dist=33568)	8	23558605	23558605	C	T	rs13256366
intergenic	FAM84B(dist=545286),AK125310(dist=104359)	8	128184934	128184934	C	T	rs6999725
intergenic	FP15737(dist=10552),NKX3-1(dist=92702)	8	23499471	23499471	C	T	rs11135755
ncRNA	DQ515897,DQ515898,DQ515899	8	128387937	128387937	C	T	rs10107982
intergenic	FP15737(dist=80756),NKX3-1(dist=22498)	8	23569675	23569675	C	T	rs4242402
intergenic	FP15737(dist=99522),NKX3-1(dist=3732)	8	23588441	23588441	C	T	rs56229168
ncRNA	DQ515897	8	128553096	128553096	C	T	rs4871801
ncRNA	DQ515897,DQ515898,DQ515899	8	128392906	128392906	C	T	rs56736364
intergenic	FP15737(dist=91277),NKX3-1(dist=11977)	8	23580196	23580196	C	T	rs1121615
intergenic	FP15737(dist=96547),NKX3-1(dist=6707)	8	23585466	23585466	C	T	rs1160267
intergenic	FP15737(dist=11743),NKX3-1(dist=91511)	8	23500662	23500662	C	T	rs4871885
intergenic	FP15737(dist=4727),NKX3-1(dist=98527)	8	23493646	23493646	C	T	rs732520
intergenic	FP15737(dist=25828),NKX3-1(dist=77426)	8	23514747	23514747	C	T	rs6557696
intergenic	FP15737(dist=92237),NKX3-1(dist=11017)	8	23581156	23581156	C	T	rs4872174
ncRNA	DQ515897,DQ515898,DQ515899	8	128496554	128496554	C	T	rs4276648
ncRNA	DQ515897,DQ515898,DQ515899	8	128417159	128417159	C	T	rs383205
ncRNA	DQ515897,DQ515898,DQ515899	8	128494065	128494065	C	T	rs7018367
intergenic	FAM84B(dist=540990),AK125310(dist=108655)	8	128180638	128180638	C	T	rs6988257
ncRNA	DQ515897,DQ515898,DQ515899	8	128409736	128409736	C	T	rs72712339
ncRNA	DQ515897,DQ515898,DQ515899	8	128390593	128390593	C	T	rs453875
intergenic	FAM84B(dist=533503),AK125310(dist=116142)	8	128173151	128173151	C	T	rs72725879
intergenic	FP15737(dist=95685),NKX3-1(dist=7569)	8	23584604	23584604	C	T	rs1971376
intergenic	FP15737(dist=82705),NKX3-1(dist=20549)	8	23571624	23571624	C	T	rs13262683
intergenic	DQ515897(dist=37753),BC042052(dist=166453)	8	128601319	128601319	C	T	rs10090154
ncRNA	DQ515897,DQ515898,DQ515899	8	128492726	128492726	C	T	rs10956367
intergenic	FP15737(dist=8802),NKX3-1(dist=94452)	8	23497721	23497721	C	T	rs11985071
intergenic	FAM84B(dist=537763),AK125310(dist=111882)	8	128177411	128177411	C	T	rs16901953
intergenic	FP15737(dist=69614),NKX3-1(dist=33640)	8	23558533	23558533	C	T	rs13256300
intergenic	FAM84B(dist=443543),AK125310(dist=206102)	8	128083191	128083191	C	T	rs28561575
intergenic	FAM84B(dist=444626),AK125310(dist=205019)	8	128084274	128084274	C	T	rs16901898
intergenic	FAM84B(dist=541980),AK125310(dist=107665)	8	128181628	128181628	C	T	rs61265543
intergenic	NKX3-1(dist=5008),STC1(dist=153976)	8	23601403	23601403	C	T	rs11786742
ncRNA	DQ515897,DQ515898,DQ515899	8	128492832	128492832	C	T	rs10956368
intergenic	FAM84B(dist=517438),AK125310(dist=132207)	8	128157086	128157086	C	T	rs6470494
intergenic	FAM84B(dist=536804),AK125310(dist=112841)	8	128176452	128176452	C	T	rs16901952
intergenic	FAM84B(dist=541004),AK125310(dist=108641)	8	128180652	128180652	C	T	rs73348236
intergenic	FAM84B(dist=544244),AK125310(dist=105401)	8	128183892	128183892	C	T	rs7824785
ncRNA	DQ515897,DQ515898,DQ515899	8	128496902	128496902	C	T	rs4871022
intergenic	FP15737(dist=9357),NKX3-1(dist=93897)	8	23498276	23498276	C	T	rs9657280
intergenic	FP15737(dist=89877),NKX3-1(dist=13377)	8	23578796	23578796	C	T	rs995432
intergenic	FP15737(dist=12359),NKX3-1(dist=90895)	8	23501278	23501278	C	T	rs4871889
intergenic	FAM84B(dist=441357),AK125310(dist=208288)	8	128081005	128081005	C	T	rs10086796
ncRNA	DQ515897,DQ515898,DQ515899	8	128482329	128482329	C	T	rs10808556
ncRNA	DQ515897,DQ515898,DQ515899	8	128413784	128413784	C	T	rs594868
ncRNA	DQ515897,DQ515898,DQ515899	8	128448065	128448065	C	T	rs10956364
intergenic	FP15737(dist=12364),NKX3-1(dist=90890)	8	23501283	23501283	C	T	rs4871890
intergenic	FAM84B(dist=538259),AK125310(dist=111386)	8	128177907	128177907	C	T	rs6990420
ncRNA	DQ515897,DQ515898,DQ515899	8	128404855	128404855	C	T	rs620861
intergenic	FP15737(dist=68718),NKX3-1(dist=34536)	8	23557637	23557637	C	T	rs73216762
intergenic	FAM84B(dist=470831),AK125310(dist=178814)	8	128110479	128110479	C	T	rs16901906
intergenic	FAM84B(dist=455851),AK125310(dist=193794)	8	128095499	128095499	C	T	rs7842175
intergenic	FP15737(dist=17237),NKX3-1(dist=86017)	8	23506156	23506156	C	T	rs715725
ncRNA	DQ515897,DQ515898,DQ515899	8	128494081	128494081	C	T	rs7018371
ncRNA	DQ515897,DQ515898,DQ515899	8	128442209	128442209	C	T	rs2121629
intergenic	FP15737(dist=81211),NKX3-1(dist=22043)	8	23570130	23570130	C	T	rs4242403
ncRNA	DQ515897,DQ515898,DQ515899	8	128496488	128496488	C	T	rs10808557
intergenic	FP15737(dist=9888),NKX3-1(dist=93366)	8	23498807	23498807	C	T	rs7814235
intergenic	FP15737(dist=3547),NKX3-1(dist=99707)	8	23492466	23492466	C	T	rs1877433
intergenic	FP15737(dist=22655),NKX3-1(dist=80599)	8	23511574	23511574	C	T	rs7005539
intergenic	FP15737(dist=68632),NKX3-1(dist=34622)	8	23557551	23557551	G	T	rs1398240
intergenic	FAM84B(dist=526011),AK125310(dist=123634)	8	128165659	128165659	G	T	rs7841060
intergenic	FP15737(dist=7206),NKX3-1(dist=96048)	8	23496125	23496125	G	T	rs11135749
ncRNA	DQ515897,DQ515898,DQ515899	8	128490310	128490310	G	T	rs11778075
ncRNA	DQ515897,DQ515898,DQ515899	8	128495575	128495575	G	T	rs871135
intergenic	FAM84B(dist=538213),AK125310(dist=111432)	8	128177861	128177861	G	T	rs7010450
ncRNA	DQ515897,DQ515898,DQ515899	8	128482487	128482487	G	T	rs6983267
intergenic	FP15737(dist=9746),NKX3-1(dist=93508)	8	23498665	23498665	G	T	rs7835631
intergenic	FP15737(dist=81369),NKX3-1(dist=21885)	8	23570288	23570288	G	T	rs4872172
intergenic	DQ515897(dist=44976),BC042052(dist=159230)	8	128608542	128608542	G	T	rs7837688
intergenic	FP15737(dist=5007),NKX3-1(dist=98247)	8	23493926	23493926	G	T	rs2928681
ncRNA	DQ515897,DQ515898,DQ515899	8	128392913	128392913	G	T	rs34585331
intergenic	FP15737(dist=10759),NKX3-1(dist=92495)	8	23499678	23499678	G	T	rs13263391
ncRNA	DQ515897,DQ515898,DQ515899	8	128390866	128390866	G	T	rs16902095
ncRNA	DQ515897,DQ515898,DQ515899	8	128416339	128416339	G	T	rs670725
intergenic	DQ515897(dist=34845),BC042052(dist=169361)	8	128598411	128598411	G	T	rs4242385
ncRNA	DQ515897,DQ515898,DQ515899	8	128448145	128448145	G	T	rs11776330
intergenic	FAM84B(dist=546014),AK125310(dist=103631)	8	128185662	128185662	G	T	rs28686871
ncRNA	DQ515897,DQ515898,DQ515899	8	128489299	128489299	G	T	rs2060776
intergenic	FP15737(dist=3489),NKX3-1(dist=99765)	8	23492408	23492408	G	T	rs2942218
ncRNA	DQ515897,DQ515898,DQ515899	8	128439365	128439365	G	T	rs35904426
intergenic	FAM84B(dist=536318),AK125310(dist=113327)	8	128175966	128175966	G	T	rs12682344
ncRNA	DQ515897,DQ515898,DQ515899	8	128411808	128411808	G	T	rs72712344
intergenic	DQ515897(dist=27818),BC042052(dist=176388)	8	128591384	128591384	G	T	rs7814837
intergenic	FAM84B(dist=483943),AK125310(dist=165702)	8	128123591	128123591	G	T	rs1947521
intergenic	DQ515897(dist=53558),BC042052(dist=150648)	8	128617124	128617124	G	T	rs4871813
intergenic	FAM84B(dist=542249),AK125310(dist=107396)	8	128181897	128181897	G	T	rs16901970
intergenic	FP15737(dist=76884),NKX3-1(dist=26370)	8	23565803	23565803	G	T	rs17296662
ncRNA	DQ515897,DQ515898,DQ515899	8	128399692	128399692	G	T	rs116881722
ncRNA	DQ515897,DQ515898,DQ515899	8	128417585	128417585	G	T	rs73336742
intergenic	FAM84B(dist=556332),AK125310(dist=93313)	8	128195980	128195980	G	T	rs73350138
intronic	DAB2IP	9	123467194	123467194	A	C	rs1571801
intronic	DAB2IP	9	123466601	123466601	A	G	rs71509575
intronic	DAB2IP	9	123462115	123462115	A	G	rs34049944
intronic	DAB2IP	9	123462579	123462579	A	G	rs1571805
intronic	DAB2IP	9	123468492	123468492	C	G	rs79421848
intronic	DAB2IP	9	123464010	123464010	C	G	rs1984038
intronic	DAB2IP	9	123465526	123465526	C	G	rs1984037
intronic	DAB2IP	9	123462177	123462177	C	T	rs13290194
intronic	DAB2IP	9	123465070	123465070	C	T	rs34251673
intronic	DAB2IP	9	123468100	123468100	C	T	rs35101286
intronic	AK098044,PARG	10	51191253	51191253	A	C	rs2843549
intronic	AK098044,PARG	10	51200152	51200152	A	C	rs4554834
intronic	AK098044,PARG	10	51208175	51208175	A	C	rs10763567
intronic	CTBP2	10	126727987	126727987	A	C	rs3012066
intronic	AK098044,PARG	10	51159399	51159399	A	C	rs2611491
intronic	AK098044,PARG	10	51169661	51169661	A	C	rs11599333
intronic	AK098044,PARG	10	51190209	51190209	A	C	rs3101227
intronic	AK098044,PARG	10	51210912	51210912	A	C	rs4512771
intronic	AK098044,PARG	10	51188694	51188694	A	C	rs2843546
intronic	AK098044,PARG	10	51180819	51180819	A	C	rs11005089
intronic	AK098044,PARG	10	51199599	51199599	A	C	rs7896437
intronic	AK098044,PARG	10	51174499	51174499	A	C	rs745180
intronic	AK098044,PARG	10	51202627	51202627	A	G	rs7920517
intronic	CTBP2	10	126673756	126673756	A	G	rs11245453
intronic	ZRANB1	10	126640686	126640686	A	G	rs11245446
intronic	AK098044,PARG	10	51188679	51188679	A	G	rs2611507
intronic	AK098044,PARG	10	51174391	51174391	A	G	rs4935573
intronic	AK098044,PARG	10	51185463	51185463	A	G	rs2611513
intronic	AK098044,PARG	10	51199752	51199752	A	G	rs6481329
intronic	AK098044,PARG	10	51202373	51202373	A	G	rs4581397
intronic	CTBP2	10	126687317	126687317	A	G	rs12769019
intronic	AK098044,PARG	10	51184830	51184830	A	G	rs2125770
intronic	AK098044,PARG	10	51202757	51202757	A	G	rs4630241
intronic	AK098044,PARG	10	51187362	51187362	A	G	rs2926494
intronic	AK098044,PARG	10	51214698	51214698	A	G	rs7477953
intronic	AK098044,PARG	10	51189160	51189160	A	G	rs57263518
intronic	AK098044,PARG	10	51201811	51201811	A	G	rs4486572
intronic	CTBP2	10	126679239	126679239	A	G	rs11598549
intronic	AK098044,PARG	10	51214593	51214593	A	G	rs4304716
intronic	CTBP2	10	126687076	126687076	A	G	rs4962418
intronic	AK098044,PARG	10	51200763	51200763	A	G	rs10826127
intronic	AK098044,PARG	10	51196099	51196099	A	G	rs7081532
intronic	AK098044,PARG	10	51174610	51174610	A	G	rs2337711
intronic	AK098044,PARG	10	51194895	51194895	A	G	rs2611489
intronic	AK098044,PARG	10	51180767	51180767	A	G	rs10825652
intronic	CTBP2	10	126686486	126686486	A	G	rs1970811
intronic	AK098044,PARG	10	51200511	51200511	A	G	rs10826125
intronic	AK098044,PARG	10	51176963	51176963	A	G	rs2125771
intronic	AK098044,PARG	10	51168342	51168342	A	G	rs11004422
intronic	AK098044,PARG	10	51174944	51174944	A	G	rs10763193
intronic	CTBP2	10	126682183	126682183	A	G	rs750599
intronic	AK098044,PARG	10	51159230	51159230	A	G	rs35716372
intronic	CTBP2	10	126687104	126687104	A	G	rs4962419
intronic	AK098044,PARG	10	51212450	51212450	A	G	rs4306255
intronic	AK098044,PARG	10	51168187	51168187	A	G	rs11004415
intronic	AK098044,PARG	10	51209162	51209162	A	G	rs11593361
intronic	AK098044,PARG	10	51166802	51166802	A	G	rs2843562
intronic	CTBP2	10	126681170	126681170	A	G	rs12771627
intronic	AK098044,PARG	10	51174803	51174803	A	T	rs2012677
intronic	AK098044,PARG	10	51188053	51188053	A	T	rs2611508
intronic	AK098044,PARG	10	51173381	51173381	A	T	rs7090326
intronic	AK098044,PARG	10	51161131	51161131	A	T	rs4935090
intronic	AK098044,PARG	10	51193219	51193219	A	T	rs1585378
intronic	AK098044,PARG	10	51208819	51208819	A	T	rs10763576
intronic	AK098044,PARG	10	51170880	51170880	C	G	rs12763717
intronic	AK098044,PARG	10	51206405	51206405	C	G	rs10763546
intronic	AK098044,PARG	10	51168025	51168025	C	G	rs11004409
intronic	AK098044,PARG	10	51192282	51192282	C	G	rs7077830
intronic	CTBP2	10	126674064	126674064	C	G	rs11245456
intronic	AK098044,PARG	10	51172808	51172808	C	G	rs113082846
intronic	AK098044,PARG	10	51195705	51195705	C	G	rs4935162
intronic	AK098044,PARG	10	51173565	51173565	C	G	rs2611471
intronic	AK098044,PARG	10	51182135	51182135	C	G	rs2843560
intronic	AK098044,PARG	10	51217377	51217377	C	G	rs7075697
intronic	CTBP2	10	126727605	126727605	C	G	rs2946995
intronic	CTBP2	10	126685663	126685663	C	T	rs1561589
intronic	CTBP2	10	126727569	126727569	C	T	rs3012065
intronic	AK098044,PARG	10	51191458	51191458	C	T	rs2843550
intronic	CTBP2	10	126687200	126687200	C	T	rs7077275
intronic	AK098044,PARG	10	51171310	51171310	C	T	rs67289834
intronic	AK098044,PARG	10	51175409	51175409	C	T	rs898343
intronic	AK098044,PARG	10	51173983	51173983	C	T	rs12412140
intronic	AK098044,PARG	10	51185540	51185540	C	T	rs2611512
intronic	AK098044,PARG	10	51170307	51170307	C	T	rs2611502
intronic	CTBP2	10	126675334	126675334	C	T	rs11245458
intronic	CTBP2	10	126678190	126678190	C	T	rs12782469
intronic	CTBP2	10	126728434	126728434	C	T	rs2946996
intronic	AK098044,PARG	10	51161595	51161595	C	T	rs12781411
intronic	AK098044,PARG	10	51214481	51214481	C	T	rs7098889
intronic	AK098044,PARG	10	51165355	51165355	C	T	rs11004246
intronic	AK098044,PARG	10	51213350	51213350	C	T	rs4631830
intronic	AK098044,PARG	10	51173341	51173341	C	T	rs7071471
intronic	AK098044,PARG	10	51204926	51204926	C	T	rs10763534
intronic	AK098044,PARG	10	51162137	51162137	C	T	rs2926493
intronic	AK098044,PARG	10	51173184	51173184	C	T	rs2611475
intronic	AK098044,PARG	10	51159673	51159673	C	T	rs12783102
intronic	AK098044,PARG	10	51219502	51219502	C	T	rs10993994
intronic	AK098044,PARG	10	51208182	51208182	C	T	rs11006207
intronic	CTBP2	10	126673847	126673847	C	T	rs11245455
intronic	AK098044,PARG	10	51207437	51207437	C	T	rs7914347
intronic	AK098044,PARG	10	51194977	51194977	C	T	rs3123078
intronic	CTBP2	10	126686862	126686862	C	T	rs4962416
intronic	AK098044,PARG	10	51192126	51192126	C	T	rs7088225
intronic	AK098044,PARG	10	51210297	51210297	C	T	rs11006274
intronic	AK098044,PARG	10	51203382	51203382	C	T	rs9787697
intronic	AK098044,PARG	10	51191690	51191690	G	T	rs2249986
intronic	AK098044,PARG	10	51193867	51193867	G	T	rs2843554
intronic	AK098044,PARG	10	51161933	51161933	G	T	rs10825187
intronic	AK098044,PARG	10	51209768	51209768	G	T	rs10763588
intronic	AK098044,PARG	10	51214149	51214149	G	T	rs7075009
intronic	AK098044,PARG	10	51166629	51166629	G	T	rs11004324
intronic	CTBP2	10	126686830	126686830	G	T	rs4962720
intronic	AK098044,PARG	10	51213076	51213076	G	T	rs7070301
intronic	AK098044,PARG	10	51207298	51207298	G	T	rs4131357
intronic	AK098044,PARG	10	51170094	51170094	G	T	rs11004584
intergenic	TPCN2(dist=43085),MYEOV(dist=88630)	11	68729568	68729568	A	C	rs9783279
intergenic	TPCN2(dist=50968),MYEOV(dist=80747)	11	68737451	68737451	A	C	rs10896447
intergenic	TPCN2(dist=43068),MYEOV(dist=88647)	11	68729551	68729551	A	C	rs9783278
intergenic	TH(dist=37425),ASCL2(dist=59268)	11	2187036	2187036	A	C	rs7481129
intergenic	TPCN2(dist=62378),MYEOV(dist=69337)	11	68748861	68748861	A	C	rs12795301
intergenic	TH(dist=40600),ASCL2(dist=56093)	11	2190211	2190211	A	C	rs71455921
intergenic	TH(dist=39275),ASCL2(dist=57418)	11	2188886	2188886	A	C	rs6579003
intergenic	TPCN2(dist=56588),MYEOV(dist=75127)	11	68743071	68743071	A	C	rs12790802
intergenic	TH(dist=39343),ASCL2(dist=57350)	11	2188954	2188954	A	C	rs7123418
intergenic	TPCN2(dist=53654),MYEOV(dist=78061)	11	68740137	68740137	A	C	rs12278923
intergenic	TH(dist=33754),ASCL2(dist=62939)	11	2183365	2183365	A	C	rs71455920
intergenic	TH(dist=39661),ASCL2(dist=57032)	11	2189272	2189272	A	C	rs11043135
intergenic	TPCN2(dist=50428),MYEOV(dist=81287)	11	68736911	68736911	A	C	rs4620729
intergenic	TPCN2(dist=18136),MYEOV(dist=113579)	11	68704619	68704619	A	C	rs10750844
intergenic	TH(dist=35917),ASCL2(dist=60776)	11	2185528	2185528	A	C	rs7126629
intergenic	TPCN2(dist=17636),MYEOV(dist=114079)	11	68704119	68704119	A	C/G	rs9651718
intergenic	TH(dist=40539),ASCL2(dist=56154)	11	2190150	2190150	A	C/G	rs7127900
intergenic	TPCN2(dist=43129),MYEOV(dist=88586)	11	68729612	68729612	A	G	rs9783280
intergenic	TPCN2(dist=95646),MYEOV(dist=36069)	11	68782129	68782129	A	G	rs12792211
intergenic	TH(dist=41655),ASCL2(dist=55038)	11	2191266	2191266	A	G	rs10840606
intergenic	TH(dist=40574),ASCL2(dist=56119)	11	2190185	2190185	A	G	rs7112959
intergenic	TH(dist=40568),ASCL2(dist=56125)	11	2190179	2190179	A	G	rs67798996
intergenic	TH(dist=39630),ASCL2(dist=57063)	11	2189241	2189241	A	G	rs11043133
ncRNA	TPCN2	11	68681255	68681255	A	G	rs3019749
intergenic	TPCN2(dist=75076),MYEOV(dist=56639)	11	68761559	68761559	A	G	rs7947353
intergenic	TPCN2(dist=93180),MYEOV(dist=38535)	11	68779663	68779663	A	G	rs11228594
intergenic	TH(dist=39237),ASCL2(dist=57456)	11	2188848	2188848	A	G	rs7123180
intergenic	TH(dist=24245),ASCL2(dist=72448)	11	2173856	2173856	A	G	rs12419367
intergenic	TPCN2(dist=85821),MYEOV(dist=45894)	11	68772304	68772304	A	G	rs12282656
intergenic	TH(dist=38306),ASCL2(dist=58387)	11	2187917	2187917	A	G	rs4076054
ncRNA	TPCN2	11	68678820	68678820	A	G	rs2924525
intergenic	TH(dist=35977),ASCL2(dist=60716)	11	2185588	2185588	A	G	rs7114836
intergenic	TH(dist=39194),ASCL2(dist=57499)	11	2188805	2188805	A	G	rs6579002
intergenic	TPCN2(dist=47109),MYEOV(dist=84606)	11	68733592	68733592	A	G	rs10792031
intergenic	TH(dist=40762),ASCL2(dist=55931)	11	2190373	2190373	A	G	rs10840603
intergenic	TH(dist=31629),ASCL2(dist=65064)	11	2181240	2181240	A	G	rs72853963
intergenic	TPCN2(dist=66051),MYEOV(dist=65664)	11	68752534	68752534	A	G	rs7130881
intergenic	TPCN2(dist=64760),MYEOV(dist=66955)	11	68751243	68751243	A	G	rs10896449
intergenic	TH(dist=36326),ASCL2(dist=60367)	11	2185937	2185937	A	G	rs7115232
intergenic	TH(dist=21769),ASCL2(dist=74924)	11	2171380	2171380	A	G	rs7107385
intergenic	TPCN2(dist=51452),MYEOV(dist=80263)	11	68737935	68737935	A	G	rs12275055
intergenic	TPCN2(dist=48673),MYEOV(dist=83042)	11	68735156	68735156	A	G	rs11228565
intergenic	TPCN2(dist=16784),MYEOV(dist=114931)	11	68703267	68703267	A	G	rs12420758
ncRNA	TPCN2	11	68667430	68667430	A	G	rs2924538
intergenic	TH(dist=16378),ASCL2(dist=80315)	11	2165989	2165989	A	G	rs12418303
intergenic	TPCN2(dist=44648),MYEOV(dist=87067)	11	68731131	68731131	A	G	rs12793759
intergenic	TH(dist=19808),ASCL2(dist=76885)	11	2169419	2169419	A	G	rs117520198
intergenic	TPCN2(dist=73043),MYEOV(dist=58672)	11	68759526	68759526	A	G	rs7939250
ncRNA	TPCN2	11	68679817	68679817	A	G	rs10792026
intergenic	TPCN2(dist=65371),MYEOV(dist=66344)	11	68751854	68751854	A	G	rs11228575
intergenic	TH(dist=36724),ASCL2(dist=59969)	11	2186335	2186335	A	G	rs10743181
intergenic	TH(dist=39324),ASCL2(dist=57369)	11	2188935	2188935	A	G	rs7123312
intergenic	TH(dist=26902),ASCL2(dist=69791)	11	2176513	2176513	A	G	rs72853948
ncRNA	TPCN2	11	68663578	68663578	A	G	rs7928319
intergenic	TPCN2(dist=32248),MYEOV(dist=99467)	11	68718731	68718731	A	G	rs117562555
intergenic	TH(dist=40006),ASCL2(dist=56687)	11	2189617	2189617	A	G	rs7109219
intergenic	TPCN2(dist=48268),MYEOV(dist=83447)	11	68734751	68734751	A	G	rs12422130
intergenic	TPCN2(dist=61203),MYEOV(dist=70512)	11	68747686	68747686	A	G	rs7109672
intergenic	TH(dist=41007),ASCL2(dist=55686)	11	2190618	2190618	A	G	rs11043142
intergenic	TPCN2(dist=83228),MYEOV(dist=48487)	11	68769711	68769711	A	G	rs34255287
intergenic	TH(dist=35674),ASCL2(dist=61019)	11	2185285	2185285	A	G	rs7114418
intergenic	TPCN2(dist=89347),MYEOV(dist=42368)	11	68775830	68775830	A	G	rs12293276
intergenic	TPCN2(dist=47594),MYEOV(dist=84121)	11	68734077	68734077	A	G	rs12281017
intergenic	TH(dist=39309),ASCL2(dist=57384)	11	2188920	2188920	A	G	rs7123299
intergenic	TPCN2(dist=54695),MYEOV(dist=77020)	11	68741178	68741178	A	G	rs10792032
intergenic	TPCN2(dist=78207),MYEOV(dist=53508)	11	68764690	68764690	A	G	rs10896450
ncRNA	TPCN2	11	68645506	68645506	A	G	rs10896433
intergenic	TPCN2(dist=30484),MYEOV(dist=101231)	11	68716967	68716967	A	G	rs12223972
intergenic	TPCN2(dist=44063),MYEOV(dist=87652)	11	68730546	68730546	A	G	rs4255548
ncRNA	TPCN2	11	68667155	68667155	A	G	rs2924540
intergenic	TH(dist=40184),ASCL2(dist=56509)	11	2189795	2189795	A	G	rs7109474
intergenic	TPCN2(dist=63925),MYEOV(dist=67790)	11	68750408	68750408	A	G	rs6591374
intergenic	TPCN2(dist=5512),MYEOV(dist=126203)	11	68691995	68691995	A	G	rs12418451
intergenic	TH(dist=37117),ASCL2(dist=59576)	11	2186728	2186728	A	G	rs4077456
intergenic	TPCN2(dist=52796),MYEOV(dist=78919)	11	68739279	68739279	A	G	rs4451736
intergenic	TH(dist=39021),ASCL2(dist=57672)	11	2188632	2188632	A	G	rs6579001
intergenic	TPCN2(dist=38908),MYEOV(dist=92807)	11	68725391	68725391	A	G	rs10792030
intergenic	TPCN2(dist=74072),MYEOV(dist=57643)	11	68760555	68760555	A	T	rs12417087
intergenic	TPCN2(dist=25087),MYEOV(dist=106628)	11	68711570	68711570	A	T	rs11228551
intergenic	TPCN2(dist=81786),MYEOV(dist=49929)	11	68768269	68768269	A	T	rs76004280
intergenic	TPCN2(dist=107169),MYEOV(dist=24546)	11	68793652	68793652	A	T	rs12278391
intergenic	TPCN2(dist=74432),MYEOV(dist=57283)	11	68760915	68760915	A	T	rs9667638
intergenic	TPCN2(dist=82337),MYEOV(dist=49378)	11	68768820	68768820	A	T	rs12270641
intergenic	TPCN2(dist=73674),MYEOV(dist=58041)	11	68760157	68760157	A	T	rs12788188
ncRNA	TPCN2	11	68645966	68645966	A	T	rs2924553
intergenic	TH(dist=21605),ASCL2(dist=75088)	11	2171216	2171216	A	T	rs7125284
intergenic	TPCN2(dist=72725),MYEOV(dist=58990)	11	68759208	68759208	A	T	rs7925434
intergenic	TPCN2(dist=51159),MYEOV(dist=80556)	11	68737642	68737642	A	T	rs4265599
intergenic	TH(dist=39876),ASCL2(dist=56817)	11	2189487	2189487	C	G	rs7121039
intergenic	TH(dist=34158),ASCL2(dist=62535)	11	2183769	2183769	C	G	rs114099824
ncRNA	TPCN2	11	68665391	68665391	C	G	rs34662054
intergenic	TPCN2(dist=66263),MYEOV(dist=65452)	11	68752746	68752746	C	G	rs12362678
intergenic	TH(dist=31140),ASCL2(dist=65553)	11	2180751	2180751	C	G	rs73407554
intergenic	TH(dist=41134),ASCL2(dist=55559)	11	2190745	2190745	C	G	rs11043147
intergenic	TPCN2(dist=61842),MYEOV(dist=69873)	11	68748325	68748325	C	G	rs10896448
intergenic	TH(dist=44632),ASCL2(dist=52061)	11	2194243	2194243	C	G	rs12420721
ncRNA	TPCN2	11	68660041	68660041	C	G	rs10896437
intergenic	TPCN2(dist=42750),MYEOV(dist=88965)	11	68729233	68729233	C	G	rs7930375
intergenic	TH(dist=16075),ASCL2(dist=80618)	11	2165686	2165686	C	G	rs56304369
intergenic	TH(dist=13291),ASCL2(dist=83402)	11	2162902	2162902	C	G	rs11564708
intergenic	TH(dist=24076),ASCL2(dist=72617)	11	2173687	2173687	C	G	rs12419346
ncRNA	TPCN2	11	68666799	68666799	C	G	rs7126281
intergenic	TPCN2(dist=66602),MYEOV(dist=65113)	11	68753085	68753085	C	T	rs9787877
intergenic	TPCN2(dist=90935),MYEOV(dist=40780)	11	68777418	68777418	C	T	rs12806580
intergenic	TPCN2(dist=72435),MYEOV(dist=59280)	11	68758918	68758918	C	T	rs11228580
intergenic	TH(dist=33870),ASCL2(dist=62823)	11	2183481	2183481	C	T	rs62650858
intergenic	TH(dist=39779),ASCL2(dist=56914)	11	2189390	2189390	C	T	rs11603101
intergenic	TH(dist=39007),ASCL2(dist=57686)	11	2188618	2188618	C	T	rs6579000
ncRNA	TPCN2	11	68681315	68681315	C	T	rs7929203
intergenic	TPCN2(dist=63881),MYEOV(dist=67834)	11	68750364	68750364	C	T	rs7122190
intergenic	TPCN2(dist=42840),MYEOV(dist=88875)	11	68729323	68729323	C	T	rs7945442
intergenic	TPCN2(dist=45235),MYEOV(dist=86480)	11	68731718	68731718	C	T	rs7117034
intergenic	TH(dist=15633),ASCL2(dist=81060)	11	2165244	2165244	C	T	rs56377341
intergenic	TH(dist=36325),ASCL2(dist=60368)	11	2185936	2185936	C	T	rs7127162
intergenic	TH(dist=28967),ASCL2(dist=67726)	11	2178578	2178578	C	T	rs76275158
intergenic	TH(dist=39589),ASCL2(dist=57104)	11	2189200	2189200	C	T	rs11043132
ncRNA	TPCN2	11	68675132	68675132	C	T	rs12796066
intergenic	TPCN2(dist=68498),MYEOV(dist=63217)	11	68754981	68754981	C	T	rs4569015
intergenic	TH(dist=13394),ASCL2(dist=83299)	11	2163005	2163005	C	T	rs72853920
intergenic	TH(dist=37319),ASCL2(dist=59374)	11	2186930	2186930	C	T	rs4077457
intergenic	TH(dist=27269),ASCL2(dist=69424)	11	2176880	2176880	C	T	rs4075003
intergenic	TPCN2(dist=68881),MYEOV(dist=62834)	11	68755364	68755364	C	T	rs7950547
ncRNA	TPCN2	11	68683624	68683624	C	T	rs3750970
ncRNA	TPCN2	11	68683169	68683169	C	T	rs2924528
ncRNA	TPCN2	11	68681572	68681572	C	T	rs3019748
ncRNA	TPCN2	11	68677787	68677787	C	T	rs10792025
intergenic	TPCN2(dist=55676),MYEOV(dist=76039)	11	68742159	68742159	C	T	rs7929962
intergenic	TH(dist=40514),ASCL2(dist=56179)	11	2190125	2190125	C	T	rs67186729
intergenic	TH(dist=40916),ASCL2(dist=55777)	11	2190527	2190527	C	T	rs11043140
intergenic	TH(dist=36076),ASCL2(dist=60617)	11	2185687	2185687	C	T	rs7126857
intergenic	TPCN2(dist=46212),MYEOV(dist=85503)	11	68732695	68732695	C	T	rs4495900
intergenic	TPCN2(dist=47228),MYEOV(dist=84487)	11	68733711	68733711	C	T	rs12418968
intergenic	TH(dist=40595),ASCL2(dist=56098)	11	2190206	2190206	C	T	rs67379609
intergenic	TPCN2(dist=34230),MYEOV(dist=97485)	11	68720713	68720713	C	T	rs55814684
intergenic	TPCN2(dist=95156),MYEOV(dist=36559)	11	68781639	68781639	C	T	rs7928306
intergenic	TH(dist=39647),ASCL2(dist=57046)	11	2189258	2189258	C	T	rs11043134
intergenic	TH(dist=41058),ASCL2(dist=55635)	11	2190669	2190669	C	T	rs11043143
intergenic	TH(dist=32591),ASCL2(dist=64102)	11	2182202	2182202	C	T	rs10743176
intergenic	TPCN2(dist=53793),MYEOV(dist=77922)	11	68740276	68740276	C	T	rs7939803
intergenic	TH(dist=38659),ASCL2(dist=58034)	11	2188270	2188270	C	T	rs7395734
intergenic	TPCN2(dist=73799),MYEOV(dist=57916)	11	68760282	68760282	C	T	rs7106762
intergenic	TH(dist=40582),ASCL2(dist=56111)	11	2190193	2190193	C	T	rs7125026
ncRNA	TPCN2	11	68676065	68676065	C	T	rs7104354
intergenic	TPCN2(dist=68211),MYEOV(dist=63504)	11	68754694	68754694	C	T	rs4644650
intergenic	TH(dist=28730),ASCL2(dist=67963)	11	2178341	2178341	C	T	rs72853954
intergenic	TPCN2(dist=29412),MYEOV(dist=102303)	11	68715895	68715895	C	T	rs12800787
intergenic	TH(dist=36747),ASCL2(dist=59946)	11	2186358	2186358	C	T	rs10743182
ncRNA	TPCN2	11	68671621	68671621	C	T	rs11228521
intergenic	TH(dist=35583),ASCL2(dist=61110)	11	2185194	2185194	C	T	rs10840584
ncRNA	TPCN2	11	68683098	68683098	C	T	rs12418948
intergenic	TPCN2(dist=44448),MYEOV(dist=87267)	11	68730931	68730931	C	T	rs12793009
intergenic	TPCN2(dist=89365),MYEOV(dist=42350)	11	68775848	68775848	C	T	rs7118966
intergenic	TH(dist=16623),ASCL2(dist=80070)	11	2166234	2166234	C	T	rs12419444
intergenic	TPCN2(dist=27203),MYEOV(dist=104512)	11	68713686	68713686	C	T	rs12809032
intergenic	TPCN2(dist=46264),MYEOV(dist=85451)	11	68732747	68732747	G	T	rs11228562
ncRNA	TPCN2	11	68663146	68663146	G	T	rs10896438
intergenic	TPCN2(dist=60388),MYEOV(dist=71327)	11	68746871	68746871	G	T	rs7121816
intergenic	TH(dist=36538),ASCL2(dist=60155)	11	2186149	2186149	G	T	rs10743180
intergenic	TPCN2(dist=64590),MYEOV(dist=67125)	11	68751073	68751073	G	T	rs7931342
intergenic	TH(dist=38739),ASCL2(dist=57954)	11	2188350	2188350	G	T	rs6578999
intergenic	TPCN2(dist=80331),MYEOV(dist=51384)	11	68766814	68766814	G	T	rs12293259
intergenic	TPCN2(dist=50921),MYEOV(dist=80794)	11	68737404	68737404	G	T	rs4930668
intergenic	TPCN2(dist=30277),MYEOV(dist=101438)	11	68716760	68716760	G	T	rs11228553
intergenic	TPCN2(dist=79207),MYEOV(dist=52508)	11	68765690	68765690	G	T	rs11228583
intergenic	TPCN2(dist=80744),MYEOV(dist=50971)	11	68767227	68767227	G	T	rs12799883
intergenic	TH(dist=30229),ASCL2(dist=66464)	11	2179840	2179840	G	T	rs72853960
ncRNA	TPCN2	11	68679026	68679026	G	T	rs12798031
intronic	HNF1B	17	33151976	33151976	A	C	rs12951345
ncRNA	BC039327	17	66644083	66644083	A	C	rs9906588
ncRNA	BC039327	17	66634075	66634075	A	C	rs17224666
intergenic	BC039327(dist=10261),D43770(dist=818378)	17	66720174	66720174	A	C	rs62063939
intronic	HNF1B	17	33175699	33175699	A	C	rs8064454
ncRNA	BC039327	17	66632881	66632881	A	C	rs2367256
ncRNA	BC039327	17	66633350	66633350	A	C	rs2159034
ncRNA	BC039327	17	66676457	66676457	A	C	rs8069925
ncRNA	BC039327	17	66638615	66638615	A	C	rs8074021
ncRNA	BC039327	17	66684297	66684297	A	C	rs8079962
intergenic	BC039327(dist=26293),D43770(dist=802346)	17	66736206	66736206	A	C	rs917280
ncRNA	BC039327	17	66657763	66657763	A	C	rs8081751
ncRNA	BC039327	17	66658671	66658671	A	C	rs9897865
intronic	HNF1B	17	33157020	33157020	A	C	rs11658433
ncRNA	BC039327	17	66622693	66622693	A	G	rs9674957
ncRNA	BC039327	17	66634702	66634702	A	G	rs9783826
intronic	HNF1B	17	33174880	33174880	A	G	rs11657964
ncRNA	BC039327	17	66632936	66632936	A	G	rs2190697
intergenic	BC039327(dist=34312),D43770(dist=794327)	17	66744225	66744225	A	G	rs9901939
ncRNA	BC039327	17	66621368	66621368	A	G	rs991429
ncRNA	BC039327	17	66616533	66616533	A	G	rs7222314
ncRNA	BC039327	17	66696547	66696547	A	G	rs9891648
ncRNA	BC039327	17	66676794	66676794	A	G	rs9901508
ncRNA	BC039327	17	66680845	66680845	A	G	rs9891611
ncRNA	BC039327	17	66677883	66677883	A	G	rs2367263
ncRNA	BC039327	17	66628530	66628530	A	G	rs8068266
ncRNA	BC039327	17	66693888	66693888	A	G	rs2003060
ncRNA	BC039327	17	66633238	66633238	A	G	rs4366747
ncRNA	BC039327	17	66709269	66709269	A	G	rs7225025
ncRNA	BC039327	17	66631755	66631755	A	G	rs6501438
ncRNA	BC039327	17	66618469	66618469	A	G	rs17765344
intergenic	BC039327(dist=5346),D43770(dist=823293)	17	66715259	66715259	A	G	rs7209505
ncRNA	BC039327	17	66633530	66633530	A	G	rs1013999
intronic	HNF1B	17	33173100	33173100	A	G	rs4239217
intronic	HNF1B	17	33177262	33177262	A	G	rs9901746
intronic	HNF1B	17	33176494	33176494	A	G	rs11651052
ncRNA	BC039327	17	66619411	66619411	A	G	rs8072254
ncRNA	BC039327	17	66626953	66626953	A	G	rs9911515
ncRNA	BC039327	17	66633378	66633378	A	G	rs2159035
intergenic	BC039327(dist=26676),D43770(dist=801963)	17	66736589	66736589	A	G	rs737959
intronic	HNF1B	17	33170628	33170628	A	G	rs757210
intergenic	BC039327(dist=25550),D43770(dist=803089)	17	66735463	66735463	A	G	rs737956
ncRNA	BC039327	17	66636479	66636479	A	G	rs6501439
ncRNA	BC039327	17	66627825	66627825	A	G	rs4328484
intergenic	BC039327(dist=25591),D43770(dist=803048)	17	66735504	66735504	A	G	rs737957
intronic	HNF1B	17	33149092	33149092	A	G	rs11649743
ncRNA	BC039327	17	66659137	66659137	A	G	rs9897358
intronic	HNF1B	17	33172153	33172153	A	G	rs4430796
intronic	HNF1B	17	33153678	33153678	A	G	rs62073542
ncRNA	BC039327	17	66635154	66635154	A	G	rs9302932
ncRNA	BC039327	17	66659375	66659375	A	G	rs9900302
intronic	HNF1B	17	33177678	33177678	A	G	rs11263763
intronic	HNF1B	17	33152623	33152623	A	G	rs4795218
ncRNA	BC039327	17	66656212	66656212	A	G	rs2041114
ncRNA	BC039327	17	66623828	66623828	A	G	rs8077906
ncRNA	BC039327	17	66630885	66630885	A	G	rs6501436
ncRNA	BC039327	17	66657838	66657838	A	G	rs8080184
intronic	HNF1B	17	33167135	33167135	A	G	rs7405776
ncRNA	BC039327	17	66632926	66632926	A	G	rs2190696
ncRNA	BC039327	17	66622368	66622368	A	G	rs4793528
ncRNA	BC039327	17	66671362	66671362	A	G	rs7220274
intronic	HNF1B	17	33170591	33170591	A	G	rs757211
intergenic	BC039327(dist=37726),D43770(dist=790913)	17	66747639	66747639	A	G	rs9906756
intronic	HNF1B	17	33151392	33151392	A	G	rs718960
ncRNA	BC039327	17	66635336	66635336	A	G	rs2367258
ncRNA	BC039327	17	66687002	66687002	A	G	rs8076811
intronic	HNF1B	17	33176039	33176039	A	G	rs11263762
ncRNA	BC039327	17	66634609	66634609	A	G	rs9783825
ncRNA	BC039327	17	66639368	66639368	A	G	rs11868971
intergenic	BC039327(dist=34170),D43770(dist=794469)	17	66744083	66744083	A	G	rs9904099
ncRNA	BC039327	17	66671172	66671172	A	G	rs9910829
ncRNA	BC039327	17	66657674	66657674	A	G	rs8081602
ncRNA	BC039327	17	66636681	66636681	A	G	rs6501441
ncRNA	BC039327	17	66660153	66660153	A	T	rs11651501
ncRNA	BC039327	17	66658425	66658425	A	T	rs8064263
ncRNA	BC039327	17	66693756	66693756	A	T	rs2886915
ncRNA	BC039327	17	66634005	66634005	A	T	rs61193653
ncRNA	BC039327	17	66697929	66697929	A	T	rs9906098
ncRNA	BC039327	17	66671901	66671901	A	T	rs28519385
intergenic	BC039327(dist=40803),D43770(dist=787836)	17	66750716	66750716	A	T	rs9916542
ncRNA	BC039327	17	66630032	66630032	A	T	rs9893698
ncRNA	BC039327	17	66672495	66672495	A	T	rs2108534
intronic	HNF1B	17	33174065	33174065	A	T	rs10908278
ncRNA	BC039327	17	66672070	66672070	A	T	rs17224833
ncRNA	BC039327	17	66658022	66658022	A	T	rs2041115
intergenic	BC039327(dist=20438),D43770(dist=808201)	17	66730351	66730351	A	T	rs10401004
ncRNA	BC039327	17	66619268	66619268	C	G	rs8071558
ncRNA	BC039327	17	66635279	66635279	C	G	rs2367257
ncRNA	BC039327	17	66661138	66661138	C	G	rs9899201
ncRNA	BC039327	17	66618613	66618613	C	G	rs9901566
intergenic	BC039327(dist=1669),D43770(dist=826970)	17	66711582	66711582	C	G	rs2367266
ncRNA	BC039327	17	66676490	66676490	C	G	rs8068189
ncRNA	BC039327	17	66631567	66631567	C	G	rs6501437
intronic	HNF1B	17	33176148	33176148	C	G	rs7405696
intronic	HNF1B	17	33154278	33154278	C	G	rs17138469
ncRNA	BC039327	17	66633226	66633226	C	G	rs4366746
intergenic	BC039327(dist=25878),D43770(dist=802761)	17	66735791	66735791	C	G	rs8075481
intronic	HNF1B	17	33178234	33178234	C	G	rs12453443
intergenic	BC039327(dist=9620),D43770(dist=819019)	17	66719533	66719533	C	G	rs11657593
ncRNA	BC039327	17	66636752	66636752	C	G	rs6501443
intronic	HNF1B	17	33177985	33177985	C	G	rs11658063
ncRNA	BC039327	17	66680001	66680001	C	T	rs4438347
intronic	HNF1B	17	33170413	33170413	C	T	rs2005705
upstream	BC039327	17	66710651	66710651	C	T	rs11655744
ncRNA	BC039327	17	66635286	66635286	C	T	rs2886913
ncRNA	BC039327	17	66691653	66691653	C	T	rs9913988
intergenic	BC039327(dist=34816),D43770(dist=793823)	17	66744729	66744729	C	T	rs6501462
ncRNA	BC039327	17	66671084	66671084	C	T	rs9909762
intergenic	BC039327(dist=27949),D43770(dist=800690)	17	66737862	66737862	C	T	rs4793539
ncRNA	BC039327	17	66657302	66657302	C	T	rs956219
intergenic	BC039327(dist=33466),D43770(dist=795173)	17	66743379	66743379	C	T	rs9902909
ncRNA	BC039327	17	66630231	66630231	C	T	rs4793529
ncRNA	BC039327	17	66637102	66637102	C	T	rs7206958
ncRNA	BC039327	17	66657008	66657008	C	T	rs723338
ncRNA	BC039327	17	66643504	66643504	C	T	rs8076830
ncRNA	BC039327	17	66676814	66676814	C	T	rs9907418
ncRNA	BC039327	17	66684693	66684693	C	T	rs6501447
ncRNA	BC039327	17	66621213	66621213	C	T	rs11650165
ncRNA	BC039327	17	66636627	66636627	C	T	rs6501440
intronic	HNF1B	17	33173953	33173953	C	T	rs11651755
ncRNA	BC039327	17	66618337	66618337	C	T	rs17765332
ncRNA	BC039327	17	66636858	66636858	C	T	rs4793530
ncRNA	BC039327	17	66657631	66657631	C	T	rs28514850
ncRNA	BC039327	17	66628809	66628809	C	T	rs8072735
ncRNA	BC039327	17	66638548	66638548	C	T	rs8073978
intergenic	BC039327(dist=12036),D43770(dist=816603)	17	66721949	66721949	C	T	rs8067145
ncRNA	BC039327	17	66678690	66678690	C	T	rs1859965
ncRNA	BC039327	17	66673149	66673149	C	T	rs8182286
ncRNA	BC039327	17	66684065	66684065	C	T	rs9893839
ncRNA	BC039327	17	66632450	66632450	C	T	rs8079315
ncRNA	BC039327	17	66624702	66624702	C	T	rs1859963
ncRNA	BC039327	17	66704726	66704726	C	T	rs6501451
ncRNA	BC039327	17	66679976	66679976	C	T	rs4239156
intergenic	BC039327(dist=22126),D43770(dist=806513)	17	66732039	66732039	C	T	rs7221399
ncRNA	BC039327	17	66634701	66634701	C	T	rs56347314
ncRNA	BC039327	17	66634288	66634288	C	T	rs9783828
ncRNA	BC039327	17	66702544	66702544	C	T	rs7214479
intronic	HNF1B	17	33176946	33176946	C	T	rs757209
intronic	HNF1B	17	33151212	33151212	C	T	rs718961
intergenic	BC039327(dist=9150),D43770(dist=819489)	17	66719063	66719063	C	T	rs2190463
ncRNA	BC039327	17	66692598	66692598	C	T	rs758106
ncRNA	BC039327	17	66676066	66676066	C	T	rs4793533
ncRNA	BC039327	17	66619722	66619722	C	T	rs984434
intronic	HNF1B	17	33175269	33175269	C	T	rs7501939
ncRNA	BC039327	17	66633440	66633440	C	T	rs1014000
ncRNA	BC039327	17	66634063	66634063	C	T	rs17824565
intronic	HNF1B	17	33154541	33154541	C	T	rs4794758
ncRNA	BC039327	17	66656931	66656931	C	T	rs956218
ncRNA	BC039327	17	66620348	66620348	G	T	rs1859962
intergenic	BC039327(dist=42554),D43770(dist=786085)	17	66752467	66752467	G	T	rs8070461
ncRNA	BC039327	17	66659341	66659341	G	T	rs9906121
ncRNA	BC039327	17	66636737	66636737	G	T	rs6501442
ncRNA	BC039327	17	66633192	66633192	G	T	rs4362433
ncRNA	BC039327	17	66626741	66626741	G	T	rs9889335
intronic	HNF1B	17	33156586	33156586	G	T	rs7223387
ncRNA	BC039327	17	66660114	66660114	G	T	rs11651469
ncRNA	BC039327	17	66662793	66662793	G	T	rs2058086
ncRNA	BC039327	17	66657399	66657399	G	T	rs28703253
intronic	HNF1B	17	33175746	33175746	G	T	rs12601991
ncRNA	BC039327	17	66679653	66679653	G	T	rs6501446
ncRNA	BC039327	17	66678166	66678166	G	T	rs1859964
intergenic	BC039327(dist=26336),D43770(dist=802303)	17	66736249	66736249	G	T	rs737958
intronic	PPP1R14A	19	43438112	43438112	A	C	rs12611084
intronic	SPINT2,kop	19	43457500	43457500	A	C	rs12608697
intronic	PPP1R14A	19	43435802	43435802	A	G	rs12976534
intergenic	PPP1R14A(dist=1741),SPINT2(dist=6289)	19	43440753	43440753	A	G	rs11668070
ncRNA	AK309432,AK311642,BC070102	19	46678376	46678376	A	G	rs2316974
downstream	KLK3	19	56056081	56056081	A	G	rs2569735
downstream	KLK3	19	56056435	56056435	A	G	rs2735839
intergenic	DPF1(dist=5722),PPP1R14A(dist=15801)	19	43417916	43417916	A	G	rs7253820
ncRNA	AK309432,AK311642,BC070102	19	46679288	46679288	A	G	rs6508980
intergenic	DPF1(dist=15126),PPP1R14A(dist=6397)	19	43427320	43427320	A	G	rs8102454
intronic	SPINT2,kop	19	43454845	43454845	A	G	rs10048529
intronic	PPP1R14A	19	43436573	43436573	A	G	rs12610267
intronic	SPINT2,kop	19	43465806	43465806	A	G	rs2060243
UTR5	PPP1R14A	19	43438957	43438957	A	G	rs8100395
ncRNA	AK309432,AK311642,BC070102	19	46690960	46690960	A	G	rs7248215
ncRNA	AK309432,AK311642,BC070102	19	46679713	46679713	A	G	rs8107333
intronic	SPINT2,kop	19	43469277	43469277	A	G	rs8100926
ncRNA	AK309432,AK311642,BC070102	19	46677427	46677427	A	G	rs11672691
intergenic	DPF1(dist=7286),PPP1R14A(dist=14237)	19	43419480	43419480	A	T	rs4803899
intergenic	DPF1(dist=15450),PPP1R14A(dist=6073)	19	43427644	43427644	A	T	rs11667256
downstream	KLK3	19	56056615	56056615	A	T	rs62113216
intergenic	KLK15(dist=19818),KLK3(dist=3574)	19	56046409	56046409	A	T	rs2659124
ncRNA	AK309432,AK311642,BC070102	19	46677771	46677771	A	T	rs74738513
intronic	PPP1R14A	19	43438407	43438407	C	G	rs4803934
intronic	KLK3	19	56050926	56050926	C	G	rs266878
ncRNA	AK309432,AK311642,BC070102	19	46695470	46695470	C	G	rs1005643
intergenic	PPP1R14A(dist=2928),SPINT2(dist=5102)	19	43441940	43441940	C	G	rs34582151
downstream	PPP1R14A	19	43432765	43432765	C	T	rs12981216
intronic	SPINT2,kop	19	43451020	43451020	C	T	rs3786877
intronic	SPINT2,kop	19	43469566	43469566	C	T	rs34565749
intronic	SPINT2,kop	19	43464321	43464321	C	T	rs12611009
ncRNA	AK309432,AK311642,BC070102	19	46682165	46682165	C	T	rs4802119
intronic	SPINT2,kop	19	43456912	43456912	C	T	rs8101725
intergenic	PPP1R14A(dist=6453),SPINT2(dist=1577)	19	43445465	43445465	C	T	rs7250689
intergenic	DPF1(dist=15259),PPP1R14A(dist=6264)	19	43427453	43427453	C	T	rs8102476
exonic	KLK3	19	56053569	56053569	C	T	rs17632542
ncRNA	AK309432,AK311642,BC070102	19	46683364	46683364	C	T	rs758643
intronic	SPINT2,kop	19	43465362	43465362	C	T	rs3826896
ncRNA	AK309432,AK311642,BC070102	19	46697333	46697333	C	T	rs8105519
UTR3	KLK3	19	56055210	56055210	C	T	rs1058205
UTR3	KLK3	19	56051664	56051664	C	T	rs174776
intronic	SPINT2,kop	19	43453573	43453573	C	T	rs3786878
intronic	SPINT2,kop	19	43468987	43468987	C	T	rs8101185
upstream	SPINT2,kop	19	43446079	43446079	C	T	rs11083450
ncRNA	AK309432,AK311642,BC070102	19	46693050	46693050	C	T	rs2191139
upstream	PPP1R14A	19	43439112	43439112	C	T	rs7247241
ncRNA	AK309432,AK311642,BC070102	19	46677642	46677642	C	T	rs887392
ncRNA	AK309432,AK311642,BC070102	19	46678057	46678057	C	T	rs2079811
ncRNA	AK309432,AK311642,BC070102	19	46681551	46681551	C	T	rs8112363
ncRNA	AK309432,AK311642,BC070102	19	46681416	46681416	C	T	rs6508981
ncRNA	AK309432,AK311642,BC070102	19	46677464	46677464	C	T	rs887391
intronic	KLK3	19	56052652	56052652	C	T	rs62113212
intronic	KLK3	19	56054527	56054527	G	T	rs76765083
intronic	KLK3	19	56054349	56054349	G	T	rs62113214
intronic	SPINT2,kop	19	43461834	43461834	G	T	rs36035956
intronic	TNRC6B	22	38783910	38783910	A	C	rs7290298
intronic	TNRC6B	22	38856418	38856418	A	C	rs2018458
intronic	TNRC6B	22	38784077	38784077	A	C	rs75942214
intronic	TNRC6B	22	38790057	38790057	A	C	rs6001740
intronic	TNRC6B	22	38795243	38795243	A	C	rs7292999
intronic	TNRC6B	22	38805272	38805272	A	G	rs6001749
intronic	TNRC6B	22	38857006	38857006	A	G	rs6001787
intronic	TNRC6B	22	38812698	38812698	A	G	rs7290587
intergenic	TTLL1(dist=13715),BIK(dist=7613)	22	41829088	41829088	A	G	rs9612008
intronic	TNRC6B	22	38796818	38796818	A	G	rs9611261
intronic	TNRC6B	22	38802345	38802345	A	G	rs6519216
intronic	TNRC6B	22	38809757	38809757	A	G	rs9607685
intergenic	FAM83F(dist=8714),TNRC6B(dist=6064)	22	38764703	38764703	A	G	rs6001728
intronic	TNRC6B	22	38825590	38825590	A	G	rs6001763
intronic	TNRC6B	22	38794882	38794882	A	G	rs7288667
intronic	TNRC6B	22	38835809	38835809	A	T	rs6001773
intronic	TNRC6B	22	38805533	38805533	A	T	rs9611262
intronic	TNRC6B	22	38785324	38785324	A	T	rs9611257
intronic	TNRC6B	22	38828102	38828102	A	T	rs6001765
intronic	TNRC6B	22	38829053	38829053	A	T	rs34584683
intronic	TNRC6B	22	38829049	38829049	A	T	rs34419824
intronic	TNRC6B	22	38814973	38814973	A	T	rs9607686
intergenic	FAM83F(dist=10930),TNRC6B(dist=3848)	22	38766919	38766919	C	G	rs11704416
intronic	TNRC6B	22	38794767	38794767	C	G	rs7288882
intronic	TNRC6B	22	38823806	38823806	C	T	rs714020
intronic	TNRC6B	22	38826602	38826602	C	T	rs11705409
intronic	TNRC6B	22	38825419	38825419	C	T	rs6001762
intronic	TNRC6B	22	38837228	38837228	C	T	rs713639
intronic	TNRC6B	22	38843535	38843535	C	T	rs6001774
intronic	TNRC6B	22	38797954	38797954	C	T	rs6001743
intronic	TNRC6B	22	38809430	38809430	C	T	rs7292602
intronic	TNRC6B	22	38773165	38773165	C	T	rs6001734
intronic	TNRC6B	22	38794150	38794150	C	T	rs6001741
intronic	TNRC6B	22	38804459	38804459	C	T	rs7284980
intronic	TNRC6B	22	38782065	38782065	C	T	rs9623117
intronic	TNRC6B	22	38791454	38791454	C	T	rs28837144
intronic	TNRC6B	22	38835950	38835950	C	T	rs9611267
intronic	TNRC6B	22	38846468	38846468	C	T	rs8136657
intronic	TNRC6B	22	38784015	38784015	G	T	rs7291691
intronic	TNRC6B	22	38799238	38799238	G	T	rs5995808
intergenic	TTLL1(dist=14783),BIK(dist=6545)	22	41830156	41830156	G	T	rs5759167
intergenic	LOC340602(dist=52807),NUDT11(dist=28367)	X	51221236	51221236	A	AA/T/TT	rs10284147
intergenic	NUDT11(dist=140613),GSPT2(dist=106455)	X	51396812	51396812	C	G	rs11091750
intergenic	LOC340602(dist=49906),NUDT11(dist=31268)	X	51218335	51218335	A	G	rs11798651
intergenic	NUDT11(dist=201493),GSPT2(dist=45575)	X	51457692	51457692	C	T	rs12394792
intergenic	NUDT11(dist=158267),GSPT2(dist=88801)	X	51414466	51414466	A	G	rs12558898
intergenic	NUDT11(dist=115080),GSPT2(dist=131988)	X	51371279	51371279	A	G	rs12688960
intergenic	LOC340602(dist=13733),NUDT11(dist=67441)	X	51182162	51182162	C	T	rs12834008
intergenic	LOC340602(dist=58368),NUDT11(dist=22806)	X	51226797	51226797	C	T	rs1327301
intergenic	LOC340602(dist=58926),NUDT11(dist=22248)	X	51227355	51227355	A	G	rs1327302
intergenic	LOC340602(dist=62487),NUDT11(dist=18687)	X	51230916	51230916	A	C	rs1327304
intergenic	NUDT11(dist=68481),GSPT2(dist=178587)	X	51324680	51324680	G	C	rs1343272
intergenic	NUDT11(dist=73605),GSPT2(dist=173463)	X	51329804	51329804	T	C	rs1361837
intergenic	NUDT11(dist=109741),GSPT2(dist=137327)	X	51365940	51365940	G	A	rs1419038
intergenic	NUDT11(dist=108717),GSPT2(dist=138351)	X	51364916	51364916	G	A	rs1419039
intergenic	NUDT11(dist=112576),GSPT2(dist=134492)	X	51368775	51368775	G	A	rs1419040
intergenic	NUDT11(dist=104176),GSPT2(dist=142892)	X	51360375	51360375	G	C	rs1541238
intergenic	NUDT11(dist=48652),GSPT2(dist=198416)	X	51304851	51304851	T	A	rs1541240
intergenic	NUDT11(dist=48330),GSPT2(dist=198738)	X	51304529	51304529	T	G	rs1541241
intergenic	NUDT11(dist=50823),GSPT2(dist=196245)	X	51307022	51307022	T	C	rs1592303
intergenic	LOC340602(dist=26697),NUDT11(dist=54477)	X	51195126	51195126	T	C	rs1875754
intergenic	NUDT11(dist=6002),GSPT2(dist=241066)	X	51262201	51262201	A	C	rs1891702
intergenic	NUDT11(dist=103491),GSPT2(dist=143577)	X	51359690	51359690	T	A	rs1936034
intergenic	NUDT11(dist=76800),GSPT2(dist=170268)	X	51332999	51332999	G	A	rs1936035
intergenic	NUDT11(dist=71362),GSPT2(dist=175706)	X	51327561	51327561	G	A	rs1936036
intergenic	NUDT11(dist=70917),GSPT2(dist=176151)	X	51327116	51327116	T	C	rs1936037
intergenic	NUDT11(dist=11962),GSPT2(dist=235106)	X	51268161	51268161	C	T	rs1936038
intergenic	NUDT11(dist=28919),GSPT2(dist=218149)	X	51285118	51285118	A	T	rs1970956
intergenic	NUDT11(dist=28991),GSPT2(dist=218077)	X	51285190	51285190	A	G	rs1970957
intergenic	NUDT11(dist=104812),GSPT2(dist=142256)	X	51361011	51361011	G	A	rs1984280
intergenic	NUDT11(dist=65685),GSPT2(dist=181383)	X	51321884	51321884	G	A	rs2105379
intergenic	NUDT11(dist=30280),GSPT2(dist=216788)	X	51286479	51286479	C	T	rs2153993
intergenic	NUDT11(dist=133213),GSPT2(dist=113855)	X	51389412	51389412	A	G	rs2185880
intergenic	NUDT11(dist=9938),GSPT2(dist=237130)	X	51266137	51266137	A	T	rs2384958
intergenic	NUDT11(dist=107374),GSPT2(dist=139694)	X	51363573	51363573	C	A	rs3955398
intergenic	NUDT11(dist=166068),GSPT2(dist=81000)	X	51422267	51422267	G	A	rs4133112
intergenic	NUDT11(dist=79007),GSPT2(dist=168061)	X	51335206	51335206	T	C	rs4308906
intergenic	NUDT11(dist=78440),GSPT2(dist=168628)	X	51334639	51334639	T	C	rs4457126
intergenic	NUDT11(dist=171131),GSPT2(dist=75937)	X	51427330	51427330	A	G	rs4473816
intergenic	NUDT11(dist=147793),GSPT2(dist=99275)	X	51403992	51403992	T	C	rs4604628
intergenic	LOC340602(dist=29852),NUDT11(dist=51322)	X	51198281	51198281	A	T	rs4907772
intergenic	NUDT11(dist=23741),GSPT2(dist=223327)	X	51279940	51279940	A	G	rs4907775
intergenic	LOC340602(dist=46022),NUDT11(dist=35152)	X	51214451	51214451	A	G	rs4907790
intergenic	NUDT11(dist=9324),GSPT2(dist=237744)	X	51265523	51265523	C	T	rs4907792
intergenic	NUDT11(dist=21790),GSPT2(dist=225278)	X	51277989	51277989	C	T	rs4907796
intergenic	NUDT11(dist=43332),GSPT2(dist=203736)	X	51299531	51299531	A	C	rs4907797
intergenic	NUDT11(dist=144792),GSPT2(dist=102276)	X	51400991	51400991	C	T	rs4907804
intergenic	LOC340602(dist=41522),NUDT11(dist=39652)	X	51209951	51209951	C	T	rs5945569
intergenic	LOC340602(dist=77994),NUDT11(dist=3180)	X	51246423	51246423	A	G	rs5945572
intergenic	NUDT11(dist=14891),GSPT2(dist=232177)	X	51271090	51271090	G	T	rs5945573
intergenic	NUDT11(dist=54906),GSPT2(dist=192162)	X	51311105	51311105	C	T	rs5945575
intergenic	NUDT11(dist=105679),GSPT2(dist=141389)	X	51361878	51361878	G	T	rs5945578
intergenic	NUDT11(dist=119736),GSPT2(dist=127332)	X	51375935	51375935	C	G	rs5945579
intergenic	NUDT11(dist=159170),GSPT2(dist=87898)	X	51415369	51415369	C	T	rs5945586
intergenic	NUDT11(dist=159981),GSPT2(dist=87087)	X	51416180	51416180	C	T	rs5945587
intergenic	NUDT11(dist=197785),GSPT2(dist=49283)	X	51453984	51453984	A	C	rs5945590
intergenic	LOC340602(dist=38456),NUDT11(dist=42718)	X	51206885	51206885	A	G	rs5945604
intergenic	LOC340602(dist=38793),NUDT11(dist=42381)	X	51207222	51207222	C	T	rs5945605
intergenic	LOC340602(dist=39468),NUDT11(dist=41706)	X	51207897	51207897	C	T	rs5945606
intergenic	LOC340602(dist=48019),NUDT11(dist=33155)	X	51216448	51216448	C	G	rs5945607
intergenic	LOC340602(dist=50777),NUDT11(dist=30397)	X	51219206	51219206	A	C	rs5945609
intergenic	LOC340602(dist=50856),NUDT11(dist=30318)	X	51219285	51219285	A	G	rs5945610
intergenic	LOC340602(dist=75532),NUDT11(dist=5642)	X	51243961	51243961	G	T	rs5945617
intergenic	LOC340602(dist=76862),NUDT11(dist=4312)	X	51245291	51245291	C	T	rs5945618
intergenic	NUDT11(dist=2213),GSPT2(dist=244855)	X	51258412	51258412	C	T	rs5945619
intergenic	NUDT11(dist=3422),GSPT2(dist=243646)	X	51259621	51259621	A	C	rs5945621
intergenic	NUDT11(dist=70002),GSPT2(dist=177066)	X	51326201	51326201	A	C	rs5945644
intergenic	NUDT11(dist=100928),GSPT2(dist=146140)	X	51357127	51357127	C	T	rs5945650
intergenic	NUDT11(dist=104035),GSPT2(dist=143033)	X	51360234	51360234	C	T	rs5945651
intergenic	NUDT11(dist=148142),GSPT2(dist=98926)	X	51404341	51404341	A	C	rs5945659
intergenic	NUDT11(dist=154461),GSPT2(dist=92607)	X	51410660	51410660	C	T	rs5945664
intergenic	NUDT11(dist=159467),GSPT2(dist=87601)	X	51415666	51415666	A	C	rs5945668
intergenic	NUDT11(dist=198712),GSPT2(dist=48356)	X	51454911	51454911	A	G	rs5945677
intergenic	NUDT11(dist=2844),GSPT2(dist=244224)	X	51259043	51259043	A	G	rs5987397
intergenic	LOC340602(dist=45524),NUDT11(dist=35650)	X	51213953	51213953	A	T	rs5987418
intergenic	LOC340602(dist=74801),NUDT11(dist=6373)	X	51243230	51243230	G	T	rs5987421
intergenic	NUDT11(dist=69522),GSPT2(dist=177546)	X	51325721	51325721	A	G	rs5987438
intergenic	NUDT11(dist=111861),GSPT2(dist=135207)	X	51368060	51368060	C	T	rs5987446
intergenic	NUDT11(dist=118105),GSPT2(dist=128963)	X	51374304	51374304	A	G	rs5987447
intergenic	NUDT11(dist=138297),GSPT2(dist=108771)	X	51394496	51394496	A	G	rs5987448
intergenic	NUDT11(dist=115299),GSPT2(dist=131769)	X	51371498	51371498	C	G	rs6521823
intergenic	NUDT11(dist=70342),GSPT2(dist=176726)	X	51326541	51326541	C	T	rs6614317
intergenic	NUDT11(dist=24965),GSPT2(dist=222103)	X	51281164	51281164	A	G	rs6614426
intergenic	NUDT11(dist=32717),GSPT2(dist=214351)	X	51288916	51288916	A	G	rs6614428
intergenic	NUDT11(dist=33118),GSPT2(dist=213950)	X	51289317	51289317	A	G	rs6614429
intergenic	NUDT11(dist=112875),GSPT2(dist=134193)	X	51369074	51369074	C	G	rs6614454
intergenic	NUDT11(dist=171190),GSPT2(dist=75878)	X	51427389	51427389	G	T	rs6614467
intergenic	NUDT11(dist=123152),GSPT2(dist=123916)	X	51379351	51379351	A	G	rs7057039
intergenic	NUDT11(dist=102976),GSPT2(dist=144092)	X	51359175	51359175	C	T	rs7064708
intergenic	LOC340602(dist=15999),NUDT11(dist=65175)	X	51184428	51184428	A	T	rs972635
