# Supplementary material for: Post genome-wide association studies functional characterization of prostate cancer risk loci
Source: BMC Genomics. 2013 Dec 9;14(Suppl 8):S9. doi: 10.1186/1471-2164-14-S8-S9 (PMC4042239; doi:10.1186/1471-2164-14-S8-S9)
Supplement: Additional file 3 — Annotation databases used for the bioinformatics analysis of PCa SNPs. [file 1471-2164-14-S8-S9-S3.xlsx]

## Sheet: Sheet1
Annotation type	Description	Source
Yale TFBS
Transcription factors	Transcription factor-binding sites as defined by ENCODE project, including c-Myc, GATA-2, SIRT6, TCF7L2, STAT1, NF-kB, c-Fos, c-Jun, E2F1, E2F6, Max, xrcc4	ENCODE project performed by Yale University, UCSC Table browser
Broad histone
Histone modifications	Genomic regions with chromatic accessibility and histone modifications, including regions that are enriched with histone marks (H3K4m1, H3K4m2, H3K4m3, H3K9ac, and H3K27ac)	ENCODE project performed by Broad Institute, UCSC Table browser
Regulatory elements defined by UCSC table browser
CpgIslandExt	Targeted methylation regions (CpG island) predicted by computation algorithms	UCSC Table browser
encodeUViennaRnaz	Non-coding RNA region predicted by three computational algorithms (EvoFold, RNAz, and AlifoldZ) in ENCODE regions	UCSC Table browser
eponine	Transcription start sites (TSS) predicted by a probabilistic method (Eponine), with good specificity and excellent positional accuracy	UCSC Table browser
firstEF	Computationally predicted promoter regions and first exons in the human genome	UCSC Table browser
lamB1	Genomics regions interacting with nuclear lamina may contribute to the spatial organization of chromosomes inside the nucleus	UCSC Table browser
oregano	The Open REGulatory ANNOtation database (ORegAnno) is an open database for the known regulatory elements from scientific literature (with various biological experimentally supported regulatory regions)	UCSC Table browser
polyaDb	mRNA ploly (A) sites that are mapped by cDNA/EST sequences	UCSC Table browser
switchDbTss	Computationally predicted transcription start sites (TSS) based on cDNA alignment	UCSC Table browser
targetScanS	TargetScan predicts biological targets of micro (mi) RNAs by searching for the presence of conserved 8mer and 7mer sites that match the seed region of each miRNA	UCSC Table browser
tfbsConsSites	Location and score of transcription factor-binding sites conserved in the human/mouse/rat alignment; data are computed with the Transfac Matrix Database (v7.0) and are purely computational	UCSC Table browser
VistaEnhancers	Defines distant-acting transcriptional enhancers in the human genome by coupling the identification of evolutionary conserved non-coding sequences with a moderate throughput mouse transgenesis enhancer assay	UCSC Table browser
AR, ER, FoxA1 binding sites defined by studies
AR	Androgen receptor-binding regions defined by ChIP-chip technology	[42]
ER	Estrogen receptor-binding regions defined by ChIP-chip technology	[43]
FoxA1	FoxA1-binding regions defined by ChIP-chip technology	[43]
