# Supplementary material for: Post genome-wide association studies functional characterization of prostate cancer risk loci
Source: BMC Genomics. 2013 Dec 9;14(Suppl 8):S9. doi: 10.1186/1471-2164-14-S8-S9 (PMC4042239; doi:10.1186/1471-2164-14-S8-S9)
Supplement: Additional file 4 — Annotation information over the identified 1828 PCa SNPs based on genomic databases, of which 284 SNPs were successfully interpreted. [file 1471-2164-14-S8-S9-S4.xlsx]

## Sheet: summary
rs2452601	gata-2 xrcc4 max sirt6 stat1 c-myc E2F1 c-jun NF-kb E2F6 TCF7L2
rs10792025	h3k4me3 h3k9ac h3k4me2 h3k4me1 xrcc4 max sirt6 stat1 E2F1 NF-kb TCF7L2
rs77096235	h3k4me3 h3k9ac h3k4me2 h3k4me1 oreganno firstEF polyaDb eponine tfbsConsSites targetScanS encodeUViennaRnaz cpgIslandExt switchDbTss
rs6470520	h3k4me3 h3k9ac h3k4me2 h3k4me1
rs6853490	ER AR foxa1
rs3106173	ER foxa1
rs2337711	h3k4me3 h3k9ac h3k4me2 h3k4me1
rs651164	ER foxa1
rs62451116	h3k4me3 h3k9ac h3k4me2 h3k4me1
rs58104177	h3k4me3 h3k9ac h3k4me2 h3k4me1
rs7405696	h3k4me3 h3k9ac h3k4me2 h3k4me1 oreganno firstEF polyaDb eponine tfbsConsSites targetScanS encodeUViennaRnaz cpgIslandExt switchDbTss
rs6533183	h3k4me3 h3k9ac h3k4me2 h3k27ac h3k4me1
rs10896447	h3k4me3 h3k9ac h3k4me2 h3k4me1
rs12783102	h3k4me3 h3k9ac h3k4me2 oreganno firstEF polyaDb tfbsConsSites targetScanS switchDbTss
rs62257771	tfbsConsSites
rs10896450	h3k4me3 h3k9ac h3k4me2 h3k4me1 oreganno polyaDb tfbsConsSites targetScanS switchDbTss
rs57878744	h3k4me3 h3k9ac h3k4me2 h3k4me1
rs1447295	h3k4me3 h3k9ac h3k4me2 h3k4me1
rs757210	h3k4me3 h3k9ac h3k4me2 h3k4me1
rs3106172	ER foxa1
rs72853963	xrcc4 E2F1 TCF7L2
rs17632542	h3k4me3 h3k9ac h3k4me2 h3k4me1
rs12418948	h3k4me3 h3k9ac h3k4me2 h3k4me1
rs11004422	h3k4me3 h3k9ac h3k4me2 h3k4me1
rs718960	ER foxa1 h3k4me3 h3k9ac h3k4me2 h3k4me1
rs6544638	h3k4me3 h3k9ac h3k4me2 h3k27ac h3k4me1
rs72712344	ER AR foxa1 xrcc4 E2F1 TCF7L2
rs2007403	h3k4me3 h3k9ac h3k4me2 h3k27ac h3k4me1
rs7641133	tfbsConsSites
rs9655205	ER AR foxa1
rs10896433	h3k4me3 h3k9ac h3k4me2 h3k4me1
rs12418451	h3k4me3 h3k9ac h3k4me2 h3k27ac h3k4me1
rs7681843	tfbsConsSites
rs8072254	ER AR foxa1
rs12611084	gata-2 xrcc4 max sirt6 stat1 E2F1 NF-kb E2F6 TCF7L2
rs12620581	ER AR foxa1
rs17432497	h3k4me3 h3k9ac h3k4me2 h3k27ac h3k4me1
rs12682374	ER foxa1
rs115160117	h3k4me3 h3k9ac h3k4me2 h3k4me1
rs4935573	h3k4me3 h3k9ac h3k4me2 h3k4me1
rs12293259	h3k4me3 h3k9ac h3k4me2 h3k27ac h3k4me1
rs58235267	h3k4me3 h3k9ac h3k4me2 h3k27ac h3k4me1 oreganno firstEF polyaDb eponine tfbsConsSites targetScanS encodeUViennaRnaz cpgIslandExt switchDbTss gata-2 xrcc4 c-fos max sirt6 stat1 c-myc E2F1 c-jun NF-kb E2F6 TCF7L2
rs4631830	ER foxa1
rs3019749	h3k4me3 h3k9ac h3k4me2 h3k27ac h3k4me1 oreganno firstEF polyaDb tfbsConsSites targetScanS switchDbTss
rs34662054	h3k4me3 h3k9ac h3k4me2 h3k4me1
rs72728059	h3k4me3 h3k9ac h3k4me2 h3k27ac h3k4me1
rs2047409	h3k4me3 h3k9ac h3k4me2 h3k27ac h3k4me1 gata-2 xrcc4 max sirt6 stat1 c-myc E2F1 c-jun NF-kb E2F6 TCF7L2
rs2955117	tfbsConsSites
rs62516012	h3k4me3 h3k9ac h3k4me2 h3k4me1
rs77167534	ER foxa1
rs1043848	ER foxa1
rs2280003	h3k4me3 h3k9ac h3k4me2 h3k4me1
rs11245446	h3k4me3 h3k9ac h3k4me2 h3k4me1
rs7824451	ER AR foxa1
rs3792666	h3k4me3 h3k9ac h3k4me2 h3k27ac h3k4me1
rs4242382	h3k4me3 h3k9ac h3k4me2 h3k4me1
rs74461567	h3k4me3 h3k9ac h3k4me2 h3k4me1
rs9901746	h3k4me3 h3k9ac h3k4me2 h3k4me1 oreganno firstEF polyaDb eponine tfbsConsSites targetScanS encodeUViennaRnaz cpgIslandExt switchDbTss gata-2 xrcc4 max sirt6 stat1 c-myc E2F1 NF-kb E2F6 TCF7L2
rs13256367	h3k4me3 h3k9ac h3k4me2 h3k4me1
rs55717424	h3k4me3 h3k9ac h3k4me2 h3k4me1
rs3847055	tfbsConsSites xrcc4 E2F1 TCF7L2
rs4872177	ER AR foxa1
rs114250359	h3k4me3 h3k9ac
rs4486572	ER foxa1
rs6965016	ER foxa1
rs10486567	ER AR foxa1
rs17156041	ER AR foxa1
rs7925434	h3k4me3 h3k9ac h3k4me2 h3k4me1 xrcc4 max sirt6 stat1 E2F1 NF-kb TCF7L2
rs1512268	gata-2 xrcc4 max sirt6 stat1 E2F1 NF-kb TCF7L2
rs12798031	h3k4me3 h3k9ac h3k4me2 h3k27ac h3k4me1
rs12951345	h3k4me3 h3k9ac h3k4me2 h3k4me1
rs79160711	h3k4me3 h3k9ac h3k4me2 h3k4me1
rs7812894	ER AR foxa1
rs2063346	h3k4me3 h3k9ac h3k4me2 h3k27ac h3k4me1
rs1472961	ER foxa1
rs10464490	ER foxa1
rs11784983	ER AR foxa1
rs12412140	h3k4me3 h3k9ac h3k4me2 h3k4me1
rs595821	xrcc4 E2F1 TCF7L2
rs12419346	oreganno firstEF polyaDb tfbsConsSites eponine targetScanS encodeUViennaRnaz switchDbTss
rs9623117	h3k4me3 h3k9ac h3k4me2 h3k27ac h3k4me1
rs907586	ER AR foxa1
rs11228565	h3k4me3 h3k9ac h3k4me2 h3k4me1 gata-2 xrcc4 max sirt6 stat1 E2F1 NF-kb E2F6 TCF7L2
rs1509620	tfbsConsSites
rs2452600	tfbsConsSites
rs11043132	oreganno firstEF polyaDb tfbsConsSites eponine targetScanS encodeUViennaRnaz switchDbTss
rs11704416	ER AR foxa1 gata-2 xrcc4 max sirt6 stat1 E2F1 NF-kb TCF7L2
rs7814837	ER AR foxa1
rs10896437	h3k4me3 h3k9ac h3k4me2 h3k27ac h3k4me1
rs2924553	h3k4me3 h3k9ac h3k4me2 h3k4me1
rs72908147	tfbsConsSites
rs6001765	h3k4me3 h3k9ac h3k4me2 h3k4me1
rs7090326	h3k4me3 h3k9ac h3k4me2 h3k4me1
rs11004409	h3k4me3 h3k9ac h3k4me2 h3k4me1
rs11263762	h3k4me3 h3k9ac h3k4me2 h3k4me1
rs4265599	h3k4me3 h3k9ac h3k4me2 h3k4me1 xrcc4 sirt6 stat1 E2F1 NF-kb TCF7L2
rs116108611	ER foxa1
rs16902095	h3k4me3 h3k9ac h3k4me2 h3k27ac h3k4me1
rs72853948	oreganno firstEF polyaDb tfbsConsSites eponine targetScanS encodeUViennaRnaz switchDbTss
rs12792211	h3k4me3 h3k9ac h3k4me2 h3k27ac h3k4me1 xrcc4 sirt6 stat1 E2F1 NF-kb TCF7L2
rs11004415	h3k4me3 h3k9ac h3k4me2 h3k4me1
rs2924538	h3k4me3 h3k9ac h3k4me2 h3k4me1
rs11043135	oreganno firstEF polyaDb tfbsConsSites eponine targetScanS encodeUViennaRnaz switchDbTss
rs28485589	h3k4me3 h3k9ac h3k4me2 h3k4me1
rs74355465	h3k4me3 h3k9ac h3k4me2 h3k4me1
rs4698932	h3k4me3 h3k9ac h3k4me2 h3k4me1
rs12418968	h3k4me3 h3k9ac h3k4me2 h3k4me1
rs453875	h3k4me3 h3k9ac h3k4me2 h3k27ac h3k4me1
rs8064454	h3k4me3 h3k9ac h3k4me2 h3k4me1
rs10792031	h3k4me3 h3k9ac h3k4me2 h3k4me1
rs10007915	h3k4me3 h3k9ac h3k4me2 h3k27ac h3k4me1
rs3106175	ER foxa1
rs10993994	oreganno polyaDb tfbsConsSites targetScanS switchDbTss
rs1015521	h3k4me3 h3k9ac h3k4me2 h3k27ac h3k4me1
rs745180	h3k4me3 h3k9ac h3k4me2 h3k4me1
rs4858949	tfbsConsSites
rs113082846	h3k4me3 h3k9ac h3k4me2 h3k4me1
rs389143	xrcc4 E2F1 TCF7L2
rs79416408	h3k4me3 h3k9ac h3k4me2 h3k4me1 xrcc4 E2F1 TCF7L2
rs62451117	h3k4me3 h3k9ac h3k4me2 h3k4me1
rs687324	xrcc4 E2F1 TCF7L2
rs11083450	h3k4me3 h3k9ac h3k4me2 h3k4me1
rs11778075	ER AR foxa1
rs4242400	gata-2 xrcc4 max sirt6 stat1 c-myc E2F1 c-jun NF-kb E2F6 TCF7L2
rs11043134	oreganno firstEF polyaDb tfbsConsSites eponine targetScanS encodeUViennaRnaz switchDbTss
rs3120146	ER foxa1
rs62179277	h3k4me3 h3k9ac h3k4me2 h3k27ac h3k4me1
rs757209	h3k4me3 h3k9ac h3k4me2 oreganno firstEF polyaDb eponine tfbsConsSites targetScanS encodeUViennaRnaz cpgIslandExt switchDbTss
rs606677	h3k4me3 h3k9ac h3k4me2 h3k4me1
rs1567669	ER AR foxa1
rs7070301	ER foxa1
rs594868	xrcc4 E2F1 TCF7L2
rs12422130	h3k4me3 h3k9ac h3k4me2 h3k4me1 gata-2 xrcc4 max sirt6 stat1 E2F1 NF-kb E2F6 TCF7L2
rs118133885	h3k4me3 h3k9ac h3k4me2 h3k4me1 xrcc4 E2F1 TCF7L2
rs10763193	h3k4me3 h3k9ac h3k4me2 h3k4me1
rs6001734	h3k4me3 h3k9ac h3k4me2 h3k4me1
rs3127583	ER foxa1
rs73216762	ER AR foxa1
rs4699312	ER AR foxa1
rs1016343	gata-2 xrcc4 max sirt6 stat1 c-myc E2F1 c-jun NF-kb E2F6 TCF7L2
rs2047371	ER AR foxa1
rs4242384	h3k4me3 h3k9ac h3k4me2 h3k4me1
rs56304369	gata-2 xrcc4 max sirt6 stat1 c-myc E2F1 NF-kb E2F6 TCF7L2
rs11776330	h3k4me3 h3k9ac h3k4me2 h3k4me1
rs9611261	h3k4me3 h3k9ac h3k4me2 h3k4me1
rs10087810	h3k4me3 h3k9ac h3k4me2 h3k4me1
rs7838810	h3k4me3 h3k9ac h3k4me2 h3k27ac h3k4me1
rs2924525	h3k4me3 h3k9ac h3k4me2 h3k27ac h3k4me1
rs7071471	h3k4me3 h3k9ac h3k4me2 h3k4me1
rs75949840	ER foxa1
rs11667256	h3k4me3 h3k9ac h3k4me2 h3k4me1
rs11263763	h3k4me3 h3k9ac h3k4me2 h3k4me1 oreganno firstEF polyaDb eponine tfbsConsSites targetScanS encodeUViennaRnaz cpgIslandExt switchDbTss gata-2 xrcc4 max sirt6 stat1 c-myc E2F1 NF-kb E2F6 TCF7L2
rs1160267	ER AR foxa1
rs2005705	h3k4me3 h3k9ac h3k4me2 h3k4me1
rs2924528	h3k4me3 h3k9ac h3k4me2 h3k4me1
rs11004584	h3k4me3 h3k9ac h3k4me2 h3k4me1
rs72598573	gata-2 xrcc4 max sirt6 stat1 c-myc E2F1 NF-kb E2F6 TCF7L2
rs7837706	ER foxa1
rs1668875	gata-2 xrcc4 max sirt6 stat1 c-myc E2F1 NF-kb E2F6 TCF7L2
rs11658063	h3k4me3 h3k9ac h3k4me2 h3k27ac h3k4me1 oreganno firstEF polyaDb eponine tfbsConsSites targetScanS encodeUViennaRnaz cpgIslandExt switchDbTss
rs8102454	h3k4me3 h3k9ac h3k4me2 h3k4me1
rs11135761	ER AR foxa1
rs10808556	xrcc4 E2F1 TCF7L2
rs760383	tfbsConsSites
rs4872170	ER AR foxa1
rs11228580	h3k4me3 h3k9ac h3k4me2 h3k4me1 gata-2 xrcc4 c-fos max sirt6 stat1 c-myc E2F1 c-jun NF-kb E2F6 TCF7L2
rs622856	xrcc4 E2F1 TCF7L2
rs62113212	h3k4me3 h3k9ac h3k4me2 h3k4me1
rs72598551	h3k4me3 h3k9ac h3k4me2 h3k4me1
rs3106174	ER foxa1 tfbsConsSites
rs1735538	h3k4me3 h3k9ac h3k4me2 h3k27ac h3k4me1
rs11735256	h3k4me3 h3k9ac h3k4me2 h3k27ac h3k4me1
rs74483274	h3k4me3 h3k9ac h3k4me2 h3k4me1
rs7837328	ER foxa1
rs12275055	h3k4me3 h3k9ac h3k4me2 h3k4me1
rs1398240	ER AR foxa1
rs67152137	ER AR foxa1
rs7126281	h3k4me3 h3k9ac h3k4me2 h3k4me1
rs72728061	h3k4me3 h3k9ac h3k4me2 h3k27ac h3k4me1
rs3019748	h3k4me3 h3k9ac h3k4me2 h3k27ac h3k4me1 oreganno firstEF polyaDb tfbsConsSites targetScanS switchDbTss
rs7125284	ER
rs35716372	h3k4me3 h3k9ac h3k4me2 oreganno firstEF polyaDb eponine tfbsConsSites targetScanS encodeUViennaRnaz cpgIslandExt switchDbTss gata-2 xrcc4 max sirt6 stat1 E2F1 NF-kb E2F6 TCF7L2
rs8102476	h3k4me3 h3k9ac h3k4me2 h3k4me1
rs4314621	h3k4me3 h3k9ac h3k4me2 h3k4me1
rs7596259	h3k4me3 h3k9ac h3k4me2 h3k4me1 gata-2 xrcc4 max sirt6 stat1 c-myc E2F1 c-jun NF-kb E2F6 TCF7L2
rs2280002	h3k4me3 h3k9ac h3k4me2 h3k4me1
rs72712310	h3k4me3 h3k9ac h3k4me2 h3k4me1 xrcc4 E2F1 TCF7L2
rs4242401	gata-2 xrcc4 max sirt6 stat1 c-myc E2F1 c-jun NF-kb E2F6 TCF7L2
rs594869	xrcc4 E2F1 TCF7L2
rs72712308	xrcc4 E2F1 TCF7L2
rs3120145	ER foxa1
rs2162346	ER foxa1 h3k4me3 h3k9ac h3k4me2 h3k27ac h3k4me1 tfbsConsSites gata-2 xrcc4 max sirt6 stat1 c-myc E2F1 c-jun NF-kb E2F6 TCF7L2
rs7831442	ER foxa1
rs7107385	ER
rs3012066	gata-2 xrcc4 max sirt6 stat1 E2F1 NF-kb E2F6 TCF7L2
rs4405725	ER AR foxa1 h3k4me3 h3k9ac h3k4me2 h3k4me1
rs1398239	ER AR foxa1
rs78181761	h3k4me3 h3k9ac h3k4me2 h3k4me1
rs1702119	h3k4me3 h3k9ac h3k4me2 h3k4me1
rs2955102	gata-2 xrcc4 max sirt6 stat1 E2F1 NF-kb TCF7L2
rs12601991	h3k4me3 h3k9ac h3k4me2 h3k4me1
rs17394213	tfbsConsSites
rs12666406	ER
rs5759167	h3k4me3 h3k9ac h3k4me2 h3k4me1 gata-2 xrcc4 max sirt6 stat1 E2F1 NF-kb E2F6 TCF7L2
rs12453443	h3k4me3 h3k9ac h3k4me2 h3k27ac h3k4me1 oreganno firstEF polyaDb eponine tfbsConsSites targetScanS encodeUViennaRnaz cpgIslandExt switchDbTss
rs8071558	ER AR foxa1
rs16902094	h3k4me3 h3k9ac h3k4me2 h3k27ac h3k4me1 gata-2 xrcc4 max sirt6 stat1 c-myc E2F1 c-jun NF-kb E2F6 TCF7L2
rs11043133	oreganno firstEF polyaDb tfbsConsSites eponine targetScanS encodeUViennaRnaz switchDbTss
rs11762534	ER foxa1 oreganno polyaDb tfbsConsSites targetScanS switchDbTss
rs9879866	h3k4me3 h3k9ac h3k4me2 h3k4me1
rs1859963	ER AR foxa1
rs10956364	h3k4me3 h3k9ac h3k4me2 h3k4me1
rs366991	h3k4me3 h3k9ac h3k4me2 h3k4me1
rs8100395	oreganno firstEF polyaDb tfbsConsSites eponine targetScanS cpgIslandExt encodeUViennaRnaz switchDbTss gata-2 xrcc4 max sirt6 stat1 E2F1 NF-kb E2F6 TCF7L2
rs1391440	h3k4me3 h3k9ac h3k4me2 h3k27ac h3k4me1
rs4930668	h3k4me3 h3k9ac h3k4me2 h3k4me1
rs11773905	ER foxa1
rs11228583	h3k4me3 h3k9ac h3k4me2 h3k27ac h3k4me1
rs56892098	h3k4me3 h3k9ac h3k4me2 h3k4me1
rs7812429	ER AR foxa1
rs4620729	h3k4me3 h3k9ac h3k4me2 h3k4me1
rs76837457	h3k4me3 h3k9ac h3k4me2 h3k4me1
rs7679673	h3k4me3 h3k9ac h3k4me2 h3k4me1
rs3762618	h3k4me3 h3k9ac h3k4me2 h3k4me1 gata-2 xrcc4 max sirt6 stat1 c-myc E2F1 c-jun NF-kb E2F6 TCF7L2
rs10107982	h3k4me3 h3k9ac h3k4me2 h3k27ac h3k4me1
rs4803934	gata-2 xrcc4 max sirt6 stat1 E2F1 NF-kb E2F6 TCF7L2
rs80010354	h3k4me3 h3k9ac h3k4me2 h3k4me1
rs688201	xrcc4 E2F1 TCF7L2
rs3106162	h3k4me3 h3k9ac h3k4me2 h3k27ac h3k4me1
rs13414928	h3k4me3 h3k9ac h3k4me2 h3k4me1 xrcc4 E2F1 TCF7L2
rs984434	ER AR foxa1
rs6714624	h3k4me3 h3k9ac h3k4me2 h3k4me1
rs4872176	ER AR foxa1
rs17025954	xrcc4 E2F1 TCF7L2
rs1735545	ER foxa1
rs951988	h3k4me3 h3k9ac h3k4me2 h3k4me1 gata-2 xrcc4 max sirt6 stat1 c-myc E2F1 c-jun NF-kb E2F6 TCF7L2
rs7832031	h3k4me3 h3k9ac h3k4me2 h3k4me1
rs58514604	ER AR foxa1 h3k4me3 h3k9ac h3k4me2 h3k4me1
rs2012677	h3k4me3 h3k9ac h3k4me2 h3k4me1
rs17435847	h3k4me3 h3k9ac h3k4me2 h3k4me1
rs2611471	h3k4me3 h3k9ac h3k4me2 h3k4me1
rs72598552	h3k4me3 h3k9ac h3k4me2 h3k4me1
rs11651052	h3k4me3 h3k9ac h3k4me2 h3k4me1 oreganno firstEF polyaDb eponine tfbsConsSites targetScanS encodeUViennaRnaz cpgIslandExt switchDbTss
rs7247241	oreganno firstEF polyaDb eponine tfbsConsSites targetScanS encodeUViennaRnaz cpgIslandExt switchDbTss gata-2 xrcc4 max sirt6 stat1 E2F1 NF-kb E2F6 TCF7L2
rs78718649	h3k4me3 h3k9ac h3k4me2
rs7928306	h3k4me3 h3k9ac h3k4me2 h3k27ac h3k4me1
rs2946996	gata-2 xrcc4 max sirt6 stat1 E2F1 NF-kb E2F6 TCF7L2
rs62177680	tfbsConsSites
rs2433324	h3k4me3 h3k9ac h3k4me2 h3k27ac h3k4me1
rs1048627	ER foxa1 tfbsConsSites
rs9297759	h3k4me3 h3k9ac h3k4me2 h3k4me1
rs62177751	h3k4me3 h3k9ac h3k4me2 h3k4me1
rs56377341	gata-2 xrcc4 max sirt6 stat1 c-myc E2F1 NF-kb E2F6 TCF7L2
rs17464492	ER AR foxa1 tfbsConsSites xrcc4 E2F1 TCF7L2
rs998071	ER foxa1
rs6439121	h3k4me3 h3k9ac h3k4me2 h3k4me1
rs7818556	h3k4me3 h3k9ac h3k4me2 h3k4me1
rs12281017	h3k4me3 h3k9ac h3k4me2 h3k4me1
rs2553041	tfbsConsSites
rs2611475	h3k4me3 h3k9ac h3k4me2 h3k4me1
rs7075697	ER AR foxa1
rs622853	xrcc4 E2F1 TCF7L2
rs2611491	h3k4me3 h3k9ac h3k4me2 oreganno firstEF polyaDb eponine tfbsConsSites targetScanS encodeUViennaRnaz cpgIslandExt switchDbTss gata-2 xrcc4 max sirt6 stat1 E2F1 NF-kb E2F6 TCF7L2
rs11705409	h3k4me3 h3k9ac h3k4me2 h3k4me1
rs2659124	ER AR foxa1
rs6501447	ER AR foxa1
rs6726739	ER foxa1
rs72728057	h3k4me3 h3k9ac h3k4me2 h3k27ac h3k4me1
rs2924540	h3k4me3 h3k9ac h3k4me2 h3k4me1 xrcc4 max sirt6 stat1 E2F1 NF-kb TCF7L2
rs12649976	ER AR foxa1
rs34882299	h3k4me3 h3k9ac h3k4me2 h3k27ac h3k4me1 gata-2 xrcc4 max sirt6 stat1 c-myc E2F1 c-jun NF-kb E2F6 TCF7L2
rs7929203	h3k4me3 h3k9ac h3k4me2 h3k27ac h3k4me1 oreganno firstEF polyaDb eponine tfbsConsSites targetScanS encodeUViennaRnaz cpgIslandExt switchDbTss
rs3805285	h3k4me3 h3k9ac h3k4me2 h3k27ac h3k4me1
rs4795218	h3k4me3 h3k9ac h3k4me2 h3k4me1
rs2510778	h3k4me3 h3k9ac h3k4me2 h3k4me1
rs72725879	ER AR foxa1
rs1574259	ER foxa1
rs757211	h3k4me3 h3k9ac h3k4me2 h3k4me1
rs10792026	h3k4me3 h3k9ac h3k4me2 h3k27ac h3k4me1 gata-2 xrcc4 max sirt6 stat1 c-myc E2F1 c-jun NF-kb E2F6 TCF7L2
rs6983267	xrcc4 E2F1 TCF7L2
rs718961	ER foxa1 h3k4me3 h3k9ac h3k4me2 h3k4me1
rs9879865	h3k4me3 h3k9ac h3k4me2 h3k4me1
rs1859962	ER AR foxa1
rs8077906	ER AR foxa1
