# Supplementary material for: Post genome-wide association studies functional characterization of prostate cancer risk loci
Source: BMC Genomics. 2013 Dec 9;14(Suppl 8):S9. doi: 10.1186/1471-2164-14-S8-S9 (PMC4042239; doi:10.1186/1471-2164-14-S8-S9)
Supplement: Additional file 5 — Details of the 10 most significant transcription regulation and transcription factor networks. [file 1471-2164-14-S8-S9-S5.xlsx]

## Sheet: Sheet1
Top10 Transcription Regulation Network List
#	Network	GO processes	Total nodes	Seed nodes	p-Value
1	AML1/ETO fusion protein, IGF-1 receptor, Insulin receptor, IGF-2 receptor	cellular response to organic substance (44.2%; 6.009e-26), cellular response to chemical stimulus (48.4%; 3.688e-25), response to organic substance (53.7%; 9.136e-25), cellular response to peptide hormone stimulus (25.3%; 2.680e-21), positive regulation of cellular metabolic process (45.3%; 6.947e-21)	99	64	8.06e-135
2	TEF (thyrotroph embryonic factor), IGF-1 receptor, IGF-2 receptor	organ development (50.6%; 1.101e-15), system development (55.6%; 8.206e-14), enzyme linked receptor protein signaling pathway (27.2%; 1.693e-13), anatomical structure development (56.8%; 6.413e-13), organ morphogenesis (28.4%; 1.133e-12)	85	61	4.68e-133
3	HFH3, IGF-1 receptor, IGF-2 receptor	cellular response to chemical stimulus (51.6%; 8.284e-28), cellular response to organic substance (46.2%; 1.580e-27), response to organic substance (55.9%; 2.327e-26), cellular response to insulin stimulus (26.9%; 3.296e-26), insulin receptor signaling pathway (23.7%; 6.885e-26)	97	62	5.05e-130
4	Basonuclin, IGF-1 receptor, IGF-2 receptor	organ development (49.3%; 7.700e-14), enzyme linked receptor protein signaling pathway (28.0%; 3.115e-13), canonical Wnt receptor signaling pathway (13.3%; 9.407e-13), organ morphogenesis (29.3%; 1.694e-12), system development (54.7%; 2.123e-12)	79	56	1.92e-121
5	ZBTB4, IGF-1 receptor, IGF-2 receptor	cellular response to organic substance (45.6%; 5.382e-20), response to organic substance (54.4%; 1.298e-18), cellular response to chemical stimulus (48.5%; 1.773e-18), cellular response to peptide hormone stimulus (26.5%; 1.097e-16), cellular response to insulin stimulus (23.5%; 3.466e-16)	72	48	9.8e-102
6	TFEB, IGF-1 receptor, IGF-2 receptor	cellular response to organic substance (45.6%; 5.382e-20), response to organic substance (54.4%; 1.298e-18), cellular response to chemical stimulus (48.5%; 1.773e-18), cellular response to peptide hormone stimulus (26.5%; 1.097e-16), cellular response to insulin stimulus (23.5%; 3.466e-16)	72	48	9.8e-102
7	HIC1, IGF-1 receptor, IGF-2 receptor	regulation of glycogen biosynthetic process (19.6%; 1.562e-17), regulation of glucan biosynthetic process (19.6%; 1.562e-17), regulation of polysaccharide biosynthetic process (19.6%; 1.562e-17), regulation of polysaccharide metabolic process (19.6%; 1.312e-16), regulation of glycogen metabolic process (19.6%; 1.312e-16)	50	27	1.41e-53
8	NF-I, IGF-1 receptor, IGF-2 receptor	organ development (69.0%; 1.875e-16), response to organic substance (61.9%; 2.333e-15), mammary gland development (26.2%; 1.866e-14), positive regulation of macromolecule metabolic process (54.8%; 2.271e-14), positive regulation of cellular process (69.0%; 2.298e-14)	46	26	2.16e-52
9	EWS/FLI1 fusion protein, IGF-1 receptor, Insulin receptor, IGF-2 receptor	cellular response to chemical stimulus (66.7%; 5.101e-28), enzyme linked receptor protein signaling pathway (52.6%; 6.504e-28), insulin receptor signaling pathway (35.1%; 1.504e-27), cellular response to insulin stimulus (35.1%; 7.559e-24), response to peptide hormone stimulus (42.1%; 5.766e-23)	61	27	2.41e-50
10	MEF2D, IGF-1 receptor, IGF-2 receptor	transmembrane receptor protein tyrosine kinase signaling pathway (40.0%; 1.594e-11), fibroblast growth factor receptor signaling pathway (23.3%; 4.285e-11), phosphatidylinositol-mediated signaling (23.3%; 7.581e-11), inositol lipid-mediated signaling (23.3%; 8.115e-11), cellular response to fibroblast growth factor stimulus (23.3%; 1.058e-10)	34	22	1.55e-46
Top10 Transcription Factor Network List
#	Network	GO processes	Total nodes	Seed nodes	p-Value
1	SP1	response to organic cyclic compound (18.4%; 9.882e-07), response to external stimulus (28.6%; 5.371e-06), response to manganese ion (6.1%; 5.566e-06), organ development (38.8%; 8.301e-06), regulation of metabolic process (57.1%; 8.624e-06)	49	48	1.93e-118
2	HNF4-alpha	endodermal cell fate specification (7.0%; 2.365e-07), endodermal cell fate commitment (7.0%; 5.660e-07), endodermal cell differentiation (7.0%; 8.075e-07), pronephric nephron tubule development (4.7%; 3.674e-06), pronephric nephron development (4.7%; 3.674e-06)	43	42	2.81e-103
3	c-Myc	regulation of cell cycle (31.6%; 2.252e-08), positive regulation of transcription, DNA-dependent (34.2%; 4.376e-08), positive regulation of RNA metabolic process (34.2%; 7.369e-08), positive regulation of gene expression (34.2%; 9.827e-08), positive regulation of macromolecule metabolic process (39.5%; 2.159e-07)	38	37	1.02e-90
4	ESR1 (nuclear)	estrogen receptor signaling pathway (19.2%; 8.259e-10), steroid hormone receptor signaling pathway (23.1%; 2.081e-09), anatomical structure morphogenesis (57.7%; 2.739e-09), response to organic cyclic compound (30.8%; 5.380e-08), organ development (57.7%; 1.407e-07)	26	25	7.53e-61
5	CREB1	phosphate-containing compound metabolic process (37.5%; 1.575e-05), phosphorus metabolic process (37.5%; 1.584e-05), cellular response to manganese ion (8.3%; 2.350e-05), stress-activated protein kinase signaling cascade (16.7%; 3.367e-05), stress-activated MAPK cascade (12.5%; 6.068e-05)	24	23	6.53e-56
6	Androgen receptor	steroid hormone receptor signaling pathway (21.7%; 6.801e-08), positive regulation of estrogen receptor signaling pathway (13.0%; 8.156e-08), positive regulation of steroid hormone receptor signaling pathway (13.0%; 1.164e-07), response to organic cyclic compound (30.4%; 4.095e-07), regulation of estrogen receptor signaling pathway (13.0%; 5.412e-07)	23	22	1.9e-53
7	p53	regulation of organelle organization (31.8%; 4.355e-07), positive regulation of biological process (63.6%; 2.237e-06), regulation of chromosome organization (18.2%; 2.785e-06), regulation of cellular protein metabolic process (40.9%; 4.147e-06), regulation of cellular component organization (40.9%; 4.418e-06)	22	21	5.51e-51
8	ETS1	response to external stimulus (42.9%; 6.362e-06), response to abiotic stimulus (33.3%; 1.089e-05), response to stimulus (81.0%; 4.999e-05), positive regulation of biological process (57.1%; 5.623e-05), positive regulation of apoptosis (28.6%; 6.979e-05)	21	20	1.58e-48
9	AP-1	response to manganese ion (14.3%; 4.068e-07), response to abiotic stimulus (38.1%; 7.723e-07), response to metal ion (28.6%; 1.607e-06), cellular response to metal ion (19.0%; 1.945e-06), cellular response to chemical stimulus (47.6%; 2.044e-06)	21	20	1.58e-48
10	E2F1	regulation of cell cycle (52.6%; 8.886e-10), G1 phase of mitotic cell cycle (26.3%; 1.161e-09), interphase of mitotic cell cycle (42.1%; 1.335e-09), interphase (42.1%; 1.513e-09), G1 phase (26.3%; 1.636e-09)	19	18	1.28e-43
