# Supplementary material for: Post genome-wide association studies functional characterization of prostate cancer risk loci
Source: BMC Genomics. 2013 Dec 9;14(Suppl 8):S9. doi: 10.1186/1471-2164-14-S8-S9 (PMC4042239; doi:10.1186/1471-2164-14-S8-S9)
Supplement: Additional file 6 — Statistical information of the network of AML1/ETO fusion protein, IGF-1 receptor, Insulin receptor and IGF-2 receptor. Note, multiple sheets are offered. [file 1471-2164-14-S8-S9-S6.xlsx]

## Sheet: Experiments
#		Network object	Name	Description	Signal
1		AIP1 (DAB2ip)	DAB2IP_(HUMAN)_transcript	Major transcript	1
			DAB2P_HUMAN/-1234369844	Functions as a Ras GTPase-activating protein (By similarity). Through its interaction with MAP3K5 disrupts the association of MAP3K5 with the inhibitory 14-3-3 complex. Mediates TNF/TRAF2-induced MAP3K5-JNK activation, while it inhibits CHUK- NF-kappa-B signaling. May act as a tumor suppressor gene.	1
2		AL1A1	AL1A1_HUMAN	Binds free retinal and cellular retinol-binding protein- bound retinal. Can convert/oxidize retinaldehyde to retinoic acid (By similarity).	1
			ALDH1A1_(HUMAN)_transcript/-294680372	Major transcript	1
3		ALAS2	HEM0_HUMAN		1
4		ALDH2	ALDH2_(HUMAN)_transcript	Major transcript	1
			ALDH2_HUMAN/-259308337		1
5		APRT	APT_HUMAN	Catalyzes a salvage reaction resulting in the formation of AMP, that is energically less costly than de novo synthesis.	1
6		ART-27	UXT_HUMAN	Potential component of mitochondrial-associated LRPPRC, a multidomain organizer that potentially integrates mitochondria and the microtubular cytoskeleton with chromosome remodeling (PubMed:11827465). Increasing concentrations of UXT contributes to progressive aggregation of mitochondria and cell death potentially through its association with LRPPRC (PubMed:17554592). AR N- terminus-associated co…	1
7		ATP5D	ATPD_HUMAN	Mitochondrial membrane ATP synthase (F(1)F(0) ATP synthase or Complex V) produces ATP from ADP in the presence of a proton gradient across the membrane which is generated by electron transport complexes of the respiratory chain. F-type ATPases consist of two structural domains, F(1) - containing the extramembraneous catalytic core, and F(0) - containing the membrane proton channel, linked togethe…	1
8		BASP1	BASP1_HUMAN		1
9		CAD	PYR1_HUMAN	This protein is a "fusion" protein encoding four enzymatic activities of the pyrimidine pathway (GATase, CPSase, ATCase and DHOase).	1
10		CHKB	CHKB_HUMAN		1
11		CL6S	GNS_(HUMAN)_transcript	major transcript	1
			GNS_HUMAN/1171285232		1
12		CPT-1B	CPT1B_HUMAN		1
13		CRTL1	HPLN1_HUMAN	Stabilizes the aggregates of proteoglycan monomers with hyaluronic acid in the extracellular cartilage matrix.	1
14		CtBP2	CTBP2_(HUMAN)_transcript_CTBP2(1)	This variant contains a distinct 5' UTR and 5' CDS, compared to variant 2. Both variants 1 and 3 encode the same isoform, which has a distinct N-terminus that is 540 aa shorter than the N-terminus of isoform 2. The protein is thought to bind to the C-terminus of the adenovirus E1A proteins. Studies in mice suggest that this protein is involved in transcriptional repression.	1
			CTBP2_(HUMAN)_transcript_variant 1/-900806063	Both variants 1 and 3 encode the same isoform, which has a distinct N-terminus that is 540 aa shorter than the N-terminus of isoform 2. The protein is thought to bind to the C-terminus of the adenovirus E1A proteins. Studies in mice suggest that this protein is involved in transcriptional repression.	1
			CTBP2_(HUMAN)_transcript_variant 3/-1034777537	This variant contains a distinct 5' UTR and 5' CDS, compared to variant 2. Both variants 1 and 3 encode the same isoform, which has a distinct N-terminus that is 540 aa shorter than the N-terminus of isoform 2. The protein is thought to bind to the C-terminus of the adenovirus E1A proteins. Studies in mice suggest that this protein is involved in transcriptional repression.	1
			CTBP2_HUMAN/-1109181022	Corepressor targeting diverse transcription regulators. Functions in brown adipose tissue (BAT) differentiation (By similarity). Isoform 2 probably acts as a scaffold for specialized synapses.	1
			CTBP2_HUMAN 1/-105503188		1
			CTBP2_HUMAN 2/-197346400	Phosphorylated on Thr-179. Phosphorylated on Ser-181. Phosphorylated on Ser-185. Ref.2 (AAG45951) sequence is in conflict in positions: 455:Y->H, 539:Q->E	1
15		CTCF	CTCF_(HUMAN)_transcript	Major transcript	1
			CTCF_HUMAN/624527822	Chromatin binding factor that binds to DNA sequence specific sites. Involved in transcriptional regulation by binding to chromatin insulators and preventing interaction between promoter and nearby enhancers and silencers. Acts as transcriptional repressor binding to promoters of vertebrate MYC gene and BAG1 gene. Also binds to the PLK and PIM1 promoters. Acts as a transcriptional activator of APP…	1
16		CTDSPL	CTDSL_HUMAN	Preferentially catalyzes the dephosphorylation of 'Ser- 5' within the tandem 7 residues repeats in the C-terminal domain (CTD) of the largest RNA polymerase II subunit POLR2A. Negatively regulates RNA polymerase II transcription, possibly by controlling the transition from initiation/capping to processive transcript elongation (By similarity). Recruited by REST to neuronal genes that contain RE-1…	1
			CTDSPL_(HUMAN)_transcript/-1631394269	Major transcript	1
17		Cyclin D	CCND1_(HUMAN)_As_CCND1a		1
			CCND1_(HUMAN)_As_CCND1b/-176746433		1
			CCND1_(HUMAN)_transcript/-854651605	Major transcript	1
			CCND1_HUMAN/2060912780	Regulatory component of the cyclin D1-CDK4 (DC) complex that phosphorylates and inhibits members of the retinoblastoma (RB) protein family including RB1 and regulates the cell-cycle during G(1)/S transition. Phosphorylation of RB1 allows dissociation of the transcription factor E2F from the RB/E2F complex and the subsequent transcription of E2F target genes which are responsible for the progressi…	1
18		Cyclin D1	CCND1_(HUMAN)_As_CCND1a		1
			CCND1_(HUMAN)_As_CCND1b/-176746433		1
			CCND1_(HUMAN)_transcript/-854651605	Major transcript	1
			CCND1_HUMAN/2060912780	Regulatory component of the cyclin D1-CDK4 (DC) complex that phosphorylates and inhibits members of the retinoblastoma (RB) protein family including RB1 and regulates the cell-cycle during G(1)/S transition. Phosphorylation of RB1 allows dissociation of the transcription factor E2F from the RB/E2F complex and the subsequent transcription of E2F target genes which are responsible for the progressi…	1
19		eIF4B	IF4B_HUMAN	Required for the binding of mRNA to ribosomes. Functions in close association with EIF4-F and EIF4-A. Binds near the 5'- terminal cap of mRNA in presence of EIF-4F and ATP. Promotes the ATPase activity and the ATP-dependent RNA unwinding activity of both EIF4-A and EIF4-F.	1
20		Ephrin-A receptor 2	EPHA2_(HUMAN)_transcript	Major transcript	1
			EPHA2_HUMAN/-2064717058	Receptor tyrosine kinase which binds promiscuously membrane-bound ephrin-A family ligands, leading to contact- dependent bidirectional signaling into opposing cells. Activated by its cognate ligand ephrin-A1/EFNA1, it regulates migration, integrin-mediated adhesion, proliferation and differentiation of cells. Has also a ligand-independent stimulatory effect on chemotactic cell migration. Regulate…	1
21		FAM195A	F195A_HUMAN		1
22		GLVR1	S20A1_HUMAN	Sodium-phosphate symporter which plays a fundamental housekeeping role in phosphate transport, such as absorbing phosphate from interstitial fluid for normal cellular functions such as cellular metabolism, signal transduction, and nucleic acid and lipid synthesis. May play a role in extracellular matrix and cartilage calcification as well as in vascular calcification. May function as a retroviral…	1
			SLC20A1_(HUMAN)_transcript/-1332412862	Major transcript	1
23		GUAC	GMPR1_HUMAN	Catalyzes the irreversible NADPH-dependent deamination of GMP to IMP. It functions in the conversion of nucleobase, nucleoside and nucleotide derivatives of G to A nucleotides, and in maintaining the intracellular balance of A and G nucleotides.	1
24		HAI-2	SPINT2_(HUMAN)_transcript	Major transcript	1
			SPIT2_HUMAN/381626728	Inhibitor of HGF activator. Also inhibits plasmin, plasma and tissue kallikrein, and factor XIa.	1
25		IFI56	IFIT1_(HUMAN)_transcript	Major transcript	1
			IFIT1_HUMAN/-1271187127		1
26		IFIT1	IFT1B_HUMAN		1
27		IGF-2	IG2R_HUMAN		1
			IGF2_(HUMAN)_transcript/-49414305	major transcript	1
			IGF2_HUMAN/-508817236	The insulin-like growth factors possess growth-promoting activity. In vitro, they are potent mitogens for cultured cells. IGF-II is influenced by placental lactogen and may play a role in fetal development. Preptin undergoes glucose-mediated co-secretion with insulin, and acts as physiological amplifier of glucose-mediated insulin secretion. Exhibits osteogenic properties by increasing osteoblast…	1
28		Insulin	Des (64,65) proinsulin_(HUMAN)	Des (64,65) proinsulin is a intermediate product of proinsulin processing.	1
			Des(31,32) proinsulin_(HUMAN)/-632782982	Des(31,32) proinsulin is a intermediate product of proinsulin processing.	1
			Diarginyl insulin_(HUMAN)/-1665807479	Diarginyl insulin	1
			INS_(HUMAN)_transcript/-723540916	Major transcript	1
			INS_HUMAN/1292098038	Insulin decreases blood glucose concentration. It increases cell permeability to monosaccharides, amino acids and fatty acids. It accelerates glycolysis, the pentose phosphate cycle, and glycogen synthesis in liver.	1
			Insulin_(HUMAN)/-492463852	Insulin processed is a product of the cascade proteolytic reactions preproinsulin and proinsulin.	1
			Proinsulin C-peptide_(HUMAN)/-755282926	Proinsulin C-peptide is a cleavage product of the proinsulin molecule.	1
			Proinsulin_(HUMAN)/-1495806811	Proinsulin is a intermediate product of preproinsulin processing.	1
			Split (32,33) proinsulin_(HUMAN)/-281574968	Split (32,33) proinsulin is a intermediate product of proinsulin processing.	1
			Split (65,66) proinsulin_(HUMAN)/-1724029330	Split (65,66) proinsulin is a intermediate product of proinsulin processing. The proinsulin molecule is cleavaged at the A-chain/C-peptide junction leading to the generation of split-64,65 proinsulin.	1
29		Insulin processed	Des (64,65) proinsulin_(HUMAN)	Des (64,65) proinsulin is a intermediate product of proinsulin processing.	1
			Des(31,32) proinsulin_(HUMAN)/-632782982	Des(31,32) proinsulin is a intermediate product of proinsulin processing.	1
			Diarginyl insulin_(HUMAN)/-1665807479	Diarginyl insulin	1
			INS_(HUMAN)_transcript/-723540916	Major transcript	1
			INS_HUMAN/1292098038	Insulin decreases blood glucose concentration. It increases cell permeability to monosaccharides, amino acids and fatty acids. It accelerates glycolysis, the pentose phosphate cycle, and glycogen synthesis in liver.	1
			Insulin_(HUMAN)/-492463852	Insulin processed is a product of the cascade proteolytic reactions preproinsulin and proinsulin.	1
			Proinsulin C-peptide_(HUMAN)/-755282926	Proinsulin C-peptide is a cleavage product of the proinsulin molecule.	1
			Proinsulin_(HUMAN)/-1495806811	Proinsulin is a intermediate product of preproinsulin processing.	1
			Split (32,33) proinsulin_(HUMAN)/-281574968	Split (32,33) proinsulin is a intermediate product of proinsulin processing.	1
			Split (65,66) proinsulin_(HUMAN)/-1724029330	Split (65,66) proinsulin is a intermediate product of proinsulin processing. The proinsulin molecule is cleavaged at the A-chain/C-peptide junction leading to the generation of split-64,65 proinsulin.	1
30		ITGA6	ITA6_HUMAN	Integrin alpha-6/beta-1 is a receptor for laminin on platelets. Integrin alpha-6/beta-4 is a receptor for laminin in epithelial cells and it plays a critical structural role in the hemidesmosome.	1
			ITA6_HUMAN Alpha-6X1A/-72333122	Phosphorylated on Ser-1064	1
			ITA6_HUMAN Alpha-6X1B/-327417085		1
			ITGA6_(HUMAN)_transcript/-48776678	Major transcript	1
			ITGA6_(HUMAN)_transcript_Isoform A/-1354119807	This variant (1) encodes the longer isoform (a)	1
			ITGA6_(HUMAN)_transcript_Isoform B/-1947733194	This variant (2) contains an alternate coding exon compared to variant 1, that results in a frameshift. The resulting isoform (b) is shorter and has a distinct C-terminus compared to isoform a.	1
31		Kallikrein 3 (PSA)	(-2)proPSA_ (HUMAN)	An additional form of PSA identified in PCa tissue. This is a truncated form of proPSA cleaved between Leu5 and Ser6 in the propeptide. The resulting PSA protein, termed [-2]pPSA, has two extra amino acids relative to the active mature PSA and is catalytically inactive.	1
			(-4)proPSA_ (HUMAN)/1084304269	An additional form of PSA identified in PCa tissue. This is a truncated form of proPSA cleaved between Leu3 and Ile4 inthe propeptide. The resulting PSA protein, termed [-4]pPSA,has four extra amino acids relative to the active mature PSA and is catalytically inactive.	1
			BPSA_(HUMAN)/44388298	A distinct degraded form of PSA termed benign PSA (BPSA)has been identified in BPH tissue. BPSA contains two internal peptide bond cleavages at Lys145 and Lys182, while native PSA contain no internal cleavages.	1
			KLK3_(HUMAN)_As_PSA-v/-1369889513	isoform PSA-v	1
			KLK3_(HUMAN)_As_SV1/-117180083	Splice variant 1 (PSA-SV1) is represented by EST clone BF965220 that was derived from a library prepared from skeletal muscle and enriched for full-length cDNAs. PSA-SV1 is characterized by a cryptic intron inside exon III, which results in a significantly shorter exon III of 42nt, and an internal splice junction GC?AG that represents a relatively rare type of splicing event, but was previously a…	1
			KLK3_(HUMAN)_As_SV2/-1165514834	Splice variant 2 (PSA-SV2) is represented by EST clone CA488071 that was derived from breast cancer cell lines ZR-75-1, MCF-7, MDA-MB-231 and SK-BR-3 and prostate cancer cell line LNCaP. PSA-SV2 variant contains conserved splice junctions (GT?AG) but lacks part of exon III, while it uses an alternative exon V. The inferred protein sequence consists of 199aa that differs from classical PSA in that…	1
			KLK3_(HUMAN)_As_SV3/-1397311398	Splice variant 3 (PSA-SV3) is represented by EST clone BF673243 derived from an enriched full-length cDNA library constructed from normal prostate tissue. PSA-SV3 skips 94nt at the beginning of exon II due to the utilization of a conserved splice acceptor site (AG) located inside exon II. The resulting ORF encodes for a putative protein of 40aa, of which the first 16aa are identical to the corres…	1
			KLK3_(HUMAN)_As_SV4/-1589087141	Splice variant 4 (PSA-SV4) is represented by EST clone BE840701, in addition to shorter ESTs, such as AA177005, that also represents this isoform. PSA-SV4 consists of exons I and II, and part of intron II that contains a TGA stop codon, and is predicted to encode for a putative protein of 69aa. Heuze-Vourc'h et al. described a PSA splice variant similar to PSA-SV4, although the corresponding 3? s…	1
			KLK3_(HUMAN)_As_SV5/-1948094360	Novel splice variant encoded by the PSA/KLK3 gene. PSA-SV5 contains a full-length ORF and an ATG located in a Kozak-like sequence (CCCATGTTC).Genbank accession number DQ641251.	1
			KLK3_(HUMAN)_transcript/-120023365	Major transcript	1
			KLK3_(HUMAN)_transcript_PSA-v/-2008891399	transcript for PSA-v isoform	1
			KLK3_(HUMAN)_transcript_SV1/-1991130963	Splice variant 1 (PSA-SV1) is represented by EST clone BF965220 that was derived from a library prepared from skeletal muscle and enriched for full-length cDNAs. PSA-SV1 is characterized by a cryptic intron inside exon III, which results in a significantly shorter exon III of 42nt, and an internal splice junction GC?AG that represents a relatively rare type of splicing event, but was previously a…	1
			KLK3_(HUMAN)_transcript_SV2/-793834829	Splice variant 2 (PSA-SV2) is represented by EST clone CA488071 that was derived from breast cancer cell lines ZR-75-1, MCF-7, MDA-MB-231 and SK-BR-3 and prostate cancer cell line LNCaP. PSA-SV2 variant contains conserved splice junctions (GT?AG) but lacks part of exon III, while it uses an alternative exon V. The inferred protein sequence consists of 199aa that differs from classical PSA in that…	1
			KLK3_(HUMAN)_transcript_SV3/-747142923	Splice variant 3 (PSA-SV3) is represented by EST clone BF673243 derived from an enriched full-length cDNA library constructed from normal prostate tissue. PSA-SV3 skips 94nt at the beginning of exon II due to the utilization of a conserved splice acceptor site (AG) located inside exon II. The resulting ORF encodes for a putative protein of 40aa, of which the first 16aa are identical to the corres…	1
			KLK3_(HUMAN)_transcript_SV4/-1211004082	Splice variant 4 (PSA-SV4) is represented by EST clone BE840701, in addition to shorter ESTs, such as AA177005, that also represents this isoform. PSA-SV4 consists of exons I and II, and part of intron II that contains a TGA stop codon, and is predicted to encode for a putative protein of 69aa. Heuze-Vourc'h et al. described a PSA splice variant similar to PSA-SV4, although the corresponding 3? s…	1
			KLK3_(HUMAN)_transcript_SV5/-1708348744	PSA-SV5 was deposited in Genbank? with accession number DQ641251. PSA-SV5 contains a full-length ORF and an ATG located in a Kozak-like sequence (CCCATGTTC).	1
			KLK3_HUMAN/1159708501	Hydrolyzes semenogelin-1 thus leading to the liquefaction of the seminal coagulum.	1
			proPSA_(HUMAN)/926617887	Kallikrein -3 is synthesized with a 17-amino acid leader sequence (preproPSA) that is cleaved cotranslationally to generate an inactive 244-amino acid precursor protein (proPSA).	1
			PSA_(HUMAN)/148212526	Proteolytically active enzyme kallikrein -3 present in seminal plasma, The majority (70% to 90%) of PSA that enters the peripheral blood is intact and circulates as complex withthe protease inhibitor alpha1-antichymotrypsin.	1
32		KLHL7	KLHL7_HUMAN		1
33		MKL1	MKL1_HUMAN	Transcriptional coactivator of serum response factor (SRF) with the potential to modulate SRF target genes. Suppresses TNF-induced cell death by inhibiting activation of caspases; its transcriptional activity is indispensable for the antiapoptotic function. It may up-regulate antiapoptotic molecules, which in turn inhibit caspase activation (By similarity).	1
34		MMP-14	MMP14_(HUMAN)_transcript	Major transcript	1
			MMP14_HUMAN/1842520096	Seems to specifically activate progelatinase A. May thus trigger invasion by tumor cells by activating progelatinase A on the tumor cell surface. May be involved in actin cytoskeleton reorganization by cleaving PTK7.	1
35		MSMB	MSMB_(HUMAN)_transcript	Major transcript	1
			MSMB_(HUMAN)_transcript_variant 1/-37115057	[NM_002443]	1
			MSMB_(HUMAN)_transcript_variant 2/-1443084921	[NM_138634]	1
			MSMB_HUMAN/1747416659		1
			MSMB_HUMAN PSP57/-1015705648		1
			MSMB_HUMAN PSP94/-1501335425		1
36		NDUFV1	NDUV1_HUMAN	Core subunit of the mitochondrial membrane respiratory chain NADH dehydrogenase (Complex I) that is believed to belong to the minimal assembly required for catalysis. Complex I functions in the transfer of electrons from NADH to the respiratory chain. The immediate electron acceptor for the enzyme is believed to be ubiquinone (By similarity).	1
37		NF-AT2(NFATC1)	NFAC1_HUMAN	Plays a role in the inducible expression of cytokine genes in T-cells, especially in the induction of the IL-2 or IL-4 gene transcription. Also controls gene expression in embryonic cardiac cells. Could regulate not only the activation and proliferation but also the differentiation and programmed death of T-lymphocytes as well as lymphoid and non-lymphoid cells.	1
			NFATC1_(HUMAN)_transcript/-1797279017	Major transcript	1
38		NipSnap1	NIPS1_HUMAN		1
39		NR1	GRIN1_(HUMAN)_Ph_S897	GRIN1_human_Ph_S897	1
			GRIN1_(HUMAN)_transcript/-1947036903	Major transcript	1
			GRIN1_(HUMAN)_variant transcript_1/-1072949568	GRIN1_human_variant transcript_1	1
			NMDZ1_HUMAN/-609149107	NMDA receptor subtype of glutamate-gated ion channels with high calcium permeability and voltage-dependent sensitivity to magnesium. Mediated by glycine. This protein plays a key role in synaptic plasticity, synaptogenesis, excitotoxicity, memory acquisition and learning. It mediates neuronal functions in glutamate neurotransmission. Is involved in the cell surface targeting of NMDA receptors (By…	1
			NMDZ1_HUMAN 1/-90230192		1
40		NUCB2	NUCB2_HUMAN	Calcium-binding protein. May have a role in calcium homeostasis.	1
41		Oct-3/4	PO5F1_HUMAN	Transcription factor that binds to the octamer motif (5'-ATTTGCAT-3'). Forms a trimeric complex with SOX2 on DNA and controls the expression of a number of genes involved in embryonic development such as YES1, FGF4, UTF1 and ZFP206. Critical for early embryogenesis and for embryonic stem cell pluripotency.	1
			PO5F1_HUMAN A/-868303731		1
			POU5F1_(HUMAN)_transcript/-1148253131	Major transcript	1
42		p90Rsk	KS6A3_HUMAN	Serine/threonine kinase that may play a role in mediating the growth-factor and stress induced activation of the transcription factor CREB.	1
			RPS6KA3_(HUMAN)_transcript/-1861878473	Major transcript	1
43		PARG	PARG_HUMAN	Poly(ADP-ribose) synthesized after DNA damage is only present transiently and is rapidly degraded by poly(ADP-ribose) glycohydrolase. Poly(ADP-ribose) metabolism may be required for maintenance of the normal function of neuronal cells.	1
44		PBR	TSPO_(HUMAN)_transcript	Major transcript	1
			TSPOA_HUMAN/720422249	Responsible for the manifestation of peripheral-type benzodiazepine recognition sites and is most likely to comprise binding domains for benzodiazepines and isoquinoline carboxamides. May play a role in the transport of porphyrins and heme. Plays a role in the transport of cholesterol across mitochondrial membranes in steroidogenic cells (By similarity).	1
45		PCY1A	PCY1A_HUMAN	Controls phosphatidylcholine synthesis.	1
46		RAD23A	RD23A_HUMAN	Multiubiquitin chain receptor involved in modulation of proteasomal degradation. Binds to 'Lys-48'-linked polyubiquitin chains in a length-dependent manner and with a lower affinity to 'Lys-63'-linked polyubiquitin chains. Proposed to be capable to bind simultaneously to the 26S proteasome and to polyubiquitinated substrates and to deliver ubiquitinated proteins to the proteasome. Involved in nuc…	1
47		RAIDD	CRADD_(HUMAN)_transcript	Major transcript	1
			CRADD_HUMAN/-1270955940	Apoptotic adaptor molecule specific for caspase-2 and FASL/TNF receptor-interacting protein RIP. In the presence of RIP and TRADD, CRADD recruits caspase-2 to the TNFR-1 signalling complex.	1
48		RBM9	RFOX2_HUMAN	RNA-binding protein that regulates alternative splicing events by binding to 5'-UGCAUGU-3' elements. Prevents binding of U2AF2 to the 3'-splice site. Regulates alternative splicing of tissue-specific exons and of differentially spliced exons during erythropoiesis (By similarity). RNA-binding protein that seems to act as a coregulatory factor of ER-alpha.	1
49		RIG-G	IFIT3_(HUMAN)_transcript	Major transcript	1
			IFIT3_HUMAN/-482870185		1
50		RUVBL1	RUVB1_HUMAN	Possesses single-stranded DNA-stimulated ATPase and ATP- dependent DNA helicase (3' to 5') activity; hexamerization is thought to be critical for ATP hydrolysis and adjacent subunits in the ring-like structure contribute to the ATPase activity. Component of the NuA4 histone acetyltransferase complex which is involved in transcriptional activation of select genes principally by acetylation of nucl…	1
			RUVBL1_(HUMAN)_transcript/-796387064	major transcript	1
51		SAMHD1	SAMH1_HUMAN		1
52		SCAMP3	SCAM3_HUMAN	Functions in post-Golgi recycling pathways. Acts as a recycling carrier to the cell surface.	1
53		SKP2	SKP2_(HUMAN)_transcript	Major transcript	1
			SKP2_HUMAN/1035798	Substrate recognition component of a SCF (SKP1-CUL1-F- box protein) E3 ubiquitin-protein ligase complex which mediates the ubiquitination and subsequent proteasomal degradation of target proteins involved in cell cycle progression, signal transduction and transcription. Specifically recognizes phosphorylated CDKN1B/p27kip and is involved in regulation of G1/S transition. Degradation of CDKN1B/p27…	1
54		SLC12A3	S12A3_HUMAN	Electrically silent transporter system. Mediates sodium and chloride reabsorption.	1
			SLC12A3_(HUMAN)_R912Q/-350748019	SLC12A3_(HUMAN)_R912Q	1
			SLC12A3_(HUMAN)_R913Q/-1626429758	SLC12A3_(HUMAN)_R913Q	1
55		SLC25A44	S2544_HUMAN		1
56		SND1	SND1_HUMAN	Functions as a bridging factor between STAT6 and the basal transcription factor. Plays a role in PIM1 regulation of MYB activity. Functions as a transcriptional coactivator for the Epstein-Barr virus nuclear antigen 2 (EBNA2).	1
57		SOCS2	SOCS2_(HUMAN)_transcript	Major transcript	1
			SOCS2_HUMAN/-1633462324	SOCS family proteins form part of a classical negative feedback system that regulates cytokine signal transduction. SOCS2 appears to be a negative regulator in the growth hormone/IGF1 signaling pathway. Probable substrate recognition component of a SCF-like ECS (Elongin BC-CUL2/5-SOCS-box protein) E3 ubiquitin- protein ligase complex which mediates the ubiquitination and subsequent proteasomal de…	1
58		SSR-delta	SSRD_HUMAN	TRAP proteins are part of a complex whose function is to bind calcium to the ER membrane and thereby regulate the retention of ER resident proteins.	1
59		Tankyrase 2	TNKS2_(HUMAN)_transcript	Major transcript	1
			TNKS2_HUMAN/-1496675765	Poly-ADP-ribosyltransferase involved in various processes such as Wnt signaling pathway, telomere length and vesicle trafficking. Acts as an activator of the Wnt signaling pathway by mediating poly-ADP-ribosylation of AXIN1 and AXIN2, 2 key components of the beta-catenin destruction complex: poly-ADP- ribosylated target proteins are recognized by RNF146, which mediates their ubiquitination and su…	1
60		TBDN100	NAA15_HUMAN	The NAA10-NAA15 complex displays alpha (N-terminal) acetyltransferase activity that may be important for vascular, hematopoietic and neuronal growth and development. Required to control retinal neovascularization in adult ocular endothelial cells. In complex with XRCC6 and XRCC5 (Ku80), up-regulates transcription from the osteocalcin promoter.	1
61		Tcf(Lef)	TCF7_(HUMAN)_P19T	TCF7_(HUMAN)_P19T	1
			TCF7_(HUMAN)_transcript/-1793917755	Major transcript	1
			TCF7_HUMAN/1245829006	Transcriptional activator involved in T-cell lymphocyte differentiation. Necessary for the survival of CD4(+) CD8(+) immature thymocytes. Isoforms lacking the N-terminal CTNNB1 binding domain cannot fulfill this role. Binds to the T- lymphocyte-specific enhancer element (5'-WWCAAAG-3') found in the promoter of the CD3E gene. May also act as feedback transcriptional repressor of CTNNB1 and TCF7L2 …	1
62		TCF7 (TCF1)	TCF7_(HUMAN)_P19T	TCF7_(HUMAN)_P19T	1
			TCF7_(HUMAN)_transcript/-1793917755	Major transcript	1
			TCF7_HUMAN/1245829006	Transcriptional activator involved in T-cell lymphocyte differentiation. Necessary for the survival of CD4(+) CD8(+) immature thymocytes. Isoforms lacking the N-terminal CTNNB1 binding domain cannot fulfill this role. Binds to the T- lymphocyte-specific enhancer element (5'-WWCAAAG-3') found in the promoter of the CD3E gene. May also act as feedback transcriptional repressor of CTNNB1 and TCF7L2 …	1
63		TY3H	TH_(HUMAN)_transcript	Major transcript	1
			TY3H_HUMAN/-961204123	Plays an important role in the physiology of adrenergic neurons.	1
64		Xpnpep3	XPP3_HUMAN		1

## Sheet: Interactions
From	To	Effect	Mechanism
STAT1	SKP2	Transcription regulation	Inhibition
CREB1	CHKB	Transcription regulation	Unspecified
c-Myc	SSR-delta	Transcription regulation	Unspecified
STAT3	CTCF	Transcription regulation	Unspecified
AML1 (RUNX1)	CRTL1	Transcription regulation	Activation
STAT1	SAMHD1	Transcription regulation	Unspecified
IGF-2	IGF-2 receptor	receptor binding	Activation
p90Rsk	CREB1	Phosphorylation	Activation
Beta-catenin	Lef-1	Binding	Activation
RUNX1b	AML1 (RUNX1)	Unspecified	Group Relation
PI3K reg class IA	PI3K cat class IA	Binding	Activation
c-Myc	RAD23A	Transcription regulation	Activation
STAT3	SOCS2	Transcription regulation	Activation
STAT1	IFIT1	Transcription regulation	Unspecified
STAT1	SND1	Transcription regulation	Unspecified
STAT1	IFI56	Transcription regulation	Activation
GSK3 alpha/beta	Cyclin D	Phosphorylation	Inhibition
TCF7L2 (TCF4)	CtBP2	Transcription regulation	Activation
c-Myc	APRT	Transcription regulation	Activation
CREB1	GLVR1	Transcription regulation	Unspecified
AML1 (RUNX1)	RUNX1b	Unspecified	Group Relation
STAT5	SKP2	Transcription regulation	Activation
c-Myc	ART-27	Transcription regulation	Unspecified
JAK1	STAT5	Phosphorylation	Activation
STAT3	PBR	Transcription regulation	Activation
AKT(PKB)	GSK3 beta	Phosphorylation	Inhibition
GSK3 beta	GSK3 alpha/beta	Unspecified	Group Relation
IRS-1	PI3K reg class IA	Binding	Activation
IGF-2	Insulin receptor	receptor binding	Activation
CREB1	HAI-2	Transcription regulation	Unspecified
STAT1	RIG-G	Transcription regulation	Activation
STAT5B	STAT5	Unspecified	Group Relation
PDK (PDPK1)	p90Rsk	Phosphorylation	Activation
IGF-1 receptor	JAK1	Binding	Activation
AML1 (RUNX1)	Kallikrein 3 (PSA)	Transcription regulation	Activation
JAK1	STAT3	Phosphorylation	Activation
c-Myc	Cyclin D1	Transcription regulation	Inhibition
c-Myc	CTDSPL	Transcription regulation	Inhibition
CREB1	KLHL7	Transcription regulation	Activation
SHP-2	STAT1	Dephosphorylation	Inhibition
IGF-2 receptor	IGF-2	Binding	Inhibition
c-Myc	ALDH2	Transcription regulation	Unspecified
CREB1	Cyclin D1	Transcription regulation	Activation
RUNX1b	AML1/ETO fusion protein	Unspecified	Group Relation
CREB1	TY3H	Transcription regulation	Activation
CREB1	SLC12A3	Transcription regulation	Unspecified
PtdIns(3,4,5)P3 intracellular	AKT(PKB)	Binding	Activation
Cyclin D3	AML1 (RUNX1)	Binding	Inhibition
STAT1	PCY1A	Transcription regulation	Unspecified
STAT1	Xpnpep3	Transcription regulation	Unspecified
Cyclin D1	Cyclin D	Unspecified	Group Relation
CREB1	GUAC	Transcription regulation	Activation
c-Myc	FAM195A	Transcription regulation	Activation
PtdIns(4,5)P2 intracellular	ATP + PtdIns(4,5)P2 = ADP + PtdIns(3,4,5)P3	Technical	Technical
IGF-2	IGF-1 receptor	receptor binding	Activation
Tcf(Lef)	ITGA6	Transcription regulation	Activation
AKT(PKB)	GSK3 alpha/beta	Phosphorylation	Inhibition
AML1 (RUNX1)	HAI-2	Transcription regulation	Unspecified
IGF-1 receptor	IRS-2	Phosphorylation	Activation
Insulin receptor	JAK2	Binding	Activation
STAT1	SOCS2	Transcription regulation	Activation
c-Myc	NF-AT2(NFATC1)	Transcription regulation	Inhibition
c-Myc	ALAS2	Transcription regulation	Unspecified
Shc	c-Src	Binding	Activation
STAT1	c-Myc	Transcription regulation	Inhibition
c-Myc	IGF-2	Transcription regulation	Inhibition
PtdIns(3,4,5)P3 intracellular	PDK (PDPK1)	Binding	Activation
STAT5B	AML1 (RUNX1)	Binding	Inhibition
STAT3	Oct-3/4	Transcription regulation	Activation
Beta-catenin	TCF7L2 (TCF4)	Binding	Activation
IRS-2	PI3K reg class IA	Binding	Activation
IGF-1 receptor	IRS-1	Phosphorylation	Activation
CREB1	ART-27	Transcription regulation	Activation
Lef-1	Tcf(Lef)	Unspecified	Group Relation
CREB1	Insulin	Transcription regulation	Activation
p70 S6 kinase1	GSK3 alpha/beta	Phosphorylation	Inhibition
TCF7L2 (TCF4)	SKP2	Transcription regulation	Activation
STAT6	TCF7 (TCF1)	Transcription regulation	Unspecified
Tcf(Lef)	AL1A1	Transcription regulation	Activation
STAT3	c-Myc	Transcription regulation	Activation
STAT5B	SOCS2	Transcription regulation	Activation
c-Myc	ATP5D	Transcription regulation	Activation
AML1 (RUNX1)	NUCB2	Transcription regulation	Inhibition
c-Myc	AML1 (RUNX1)	Transcription regulation	Activation
ETO	AML1/ETO fusion protein	Unspecified	Group Relation
STAT1	SLC25A44	Transcription regulation	Unspecified
CREB1	Xpnpep3	Transcription regulation	Unspecified
PI3K cat class IA	ATP + PtdIns(4,5)P2 = ADP + PtdIns(3,4,5)P3	Catalysis	Activation
ATP + PtdIns(4,5)P2 = ADP + PtdIns(3,4,5)P3	PtdIns(3,4,5)P3 intracellular	Technical	Technical
c-Myc	TY3H	Transcription regulation	Inhibition
STAT5	SOCS2	Transcription regulation	Activation
Insulin	Insulin receptor	receptor binding	Activation
STAT1	CPT-1B	Transcription regulation	Unspecified
GSK3 beta	c-Myc	Phosphorylation	Inhibition
JAK2	STAT5	Phosphorylation	Activation
IRS-2	SHP-2	Binding	Activation
STAT3	AML1 (RUNX1)	Transcription regulation	Activation
TCF7L2 (TCF4)	Cyclin D1	Transcription regulation	Activation
CREB1	PCY1A	Transcription regulation	Unspecified
CREB1	PARG	Transcription regulation	Unspecified
CREB1	Ephrin-A receptor 2	Transcription regulation	Activation
CREB1	Kallikrein 3 (PSA)	Transcription regulation	Activation
c-Src	STAT3	Phosphorylation	Activation
c-Src	STAT1	Phosphorylation	Activation
CREB1	MSMB	Transcription regulation	Activation
STAT5	Cyclin D1	Transcription regulation	Activation
c-Myc	eIF4B	Transcription regulation	Unspecified
IGF-1 receptor	PI3K reg class IA	Binding	Activation
PI3K reg class IA	p70 S6 kinase1	Binding	Activation
c-Myc	RUVBL1	Transcription regulation	Activation
STAT1	MKL1	Transcription regulation	Unspecified
Tcf(Lef)	Cyclin D1	Transcription regulation	Activation
STAT1	Tankyrase 2	Transcription regulation	Unspecified
STAT6	HAI-2	Transcription regulation	Unspecified
CREB1	NipSnap1	Transcription regulation	Activation
STAT1	BASP1	Transcription regulation	Unspecified
TCF7 (TCF1)	Tcf(Lef)	Unspecified	Group Relation
CREB1	ETO	Transcription regulation	Unspecified
STAT5B	Cyclin D1	Transcription regulation	Activation
JAK2	STAT6	Phosphorylation	Activation
PDK (PDPK1)	AKT(PKB)	Phosphorylation	Activation
AML1 (RUNX1)	AML1/ETO fusion protein	Unspecified	Group Relation
Lef-1	Cyclin D1	Transcription regulation	Activation
TCF7L2 (TCF4)	TCF7 (TCF1)	Transcription regulation	Activation
Cyclin D3	Cyclin D	Unspecified	Group Relation
c-Myc	BASP1	Transcription regulation	Inhibition
c-Myc	MSMB	Transcription regulation	Unspecified
STAT3	Cyclin D1	Transcription regulation	Unspecified
Tcf(Lef)	c-Myc	Transcription regulation	Activation
JAK2	STAT3	Phosphorylation	Activation
c-Myc	ITGA6	Transcription regulation	Inhibition
c-Myc	RAIDD	Transcription regulation	Unspecified
AKT(PKB)	Beta-catenin	Phosphorylation	Activation
GSK3 alpha/beta	c-Myc	Phosphorylation	Inhibition
AML1 (RUNX1)	AIP1 (DAB2ip)	Transcription regulation	Unspecified
STAT6	SND1	Transcription regulation	Unspecified
c-Myc	TBDN100	Transcription regulation	Activation
c-Myc	CTCF	Transcription regulation	Activation
AML1/ETO fusion protein	NUCB2	Transcription regulation	Inhibition
Insulin receptor	JAK1	Binding	Activation
c-Myc	SCAMP3	Transcription regulation	Unspecified
Insulin processed	IGF-1 receptor	receptor binding	Activation
TCF7L2 (TCF4)	MMP-14	Transcription regulation	Activation
c-Myc	SLC12A3	Transcription regulation	Unspecified
c-Myc	NDUFV1	Transcription regulation	Unspecified
c-Myc	Oct-3/4	Transcription regulation	Inhibition
c-Myc	CL6S	Transcription regulation	Unspecified
c-Myc	Xpnpep3	Transcription regulation	Unspecified
CREB1	IFI56	Transcription regulation	Unspecified
IGF-1 receptor	Shc	Phosphorylation	Activation
STAT6	AML1 (RUNX1)	Transcription regulation	Unspecified
GSK3 beta	Beta-catenin	Phosphorylation	Inhibition
CREB1	NR1	Transcription regulation	Activation
Lef-1	CtBP2	Transcription regulation	Unspecified
JAK2	STAT5B	Phosphorylation	Activation
c-Myc	SAMHD1	Transcription regulation	Activation
STAT1	RBM9	Transcription regulation	Unspecified
AML1/ETO fusion protein	Cyclin D1	Transcription regulation	Activation
c-Myc	CAD	Transcription regulation	Activation
JAK1	STAT6	Phosphorylation	Activation
STAT5B	Insulin	Transcription regulation	Activation
TCF7L2 (TCF4)	Tcf(Lef)	Unspecified	Group Relation

## Sheet: Hubs
#		Name	Edges
1		c-Myc	35	0
2		CREB1	21	0
3		STAT1	18	0
4		AML1 (RUNX1)	13	3
5		Cyclin D1	10	1
6		STAT3	10	0
7		IGF-1 receptor	7	0
8		Tcf(Lef)	7	3
9		TCF7L2 (TCF4)	7	1
10		STAT5	6	1
11		STAT5B	6	1
12		STAT6	6	0
13		AKT(PKB)	5	0
14		AML1/ETO fusion protein	5	3
15		GSK3 alpha/beta	5	1
16		IGF-2	5	0
17		JAK1	5	0
18		JAK2	5	0
19		PI3K reg class IA	5	0

## Sheet: Divergence hubs
#		Name	Edges
1		c-Myc	35	0

## Sheet: Convergence hubs
#		Name	Edges
1		Cyclin D1	10	1

## Sheet: Nodes
#		Name	Localizations	Edges
1		AIP1 (DAB2ip)	cytoplasm	1	0
2		AKT(PKB)	cytoplasm	5	0
3		AL1A1	cytoplasm	1	0
4		ALAS2	cytoplasm	1	0
5		ALDH2	cytoplasm	1	0
6		AML1 (RUNX1)	nucleus	13	3
7		AML1/ETO fusion protein	nucleus	5	3
8		APRT	cytoplasm	1	0
9		ART-27	cytoplasm	2	0
10		ATP + PtdIns(4,5)P2 = ADP + PtdIns(3,4,5)P3	cytoplasm	3	0
11		ATP5D	membrane	1	0
12		BASP1	cytoplasm	2	0
13		Beta-catenin	cytoplasm	4	0
14		c-Myc	nucleus	35	0
15		c-Src	cytoplasm	3	0
16		CAD	cytoplasm	1	0
17		CHKB	cytoplasm	1	0
18		CL6S	cytoplasm	1	0
19		CPT-1B	cytoplasm	1	0
20		CREB1	nucleus	21	0
21		CRTL1	extracellular region	1	0
22		CtBP2	nucleus	2	0
23		CTCF	nucleus	2	0
24		CTDSPL	cytoplasm	1	0
25		Cyclin D	nucleus	3	2
26		Cyclin D1	nucleus	10	1
27		Cyclin D3	nucleus	2	1
28		eIF4B	cytoplasm	1	0
29		Ephrin-A receptor 2	membrane	1	0
30		ETO	nucleus	2	1
31		FAM195A	cytoplasm	1	0
32		GLVR1	membrane	1	0
33		GSK3 alpha/beta	cytoplasm	5	1
34		GSK3 beta	cytoplasm	4	1
35		GUAC	cytoplasm	1	0
36		HAI-2	cytoplasm	3	0
37		IFI56	cytoplasm	2	0
38		IFIT1	cytoplasm	1	0
39		IGF-1 receptor	membrane	7	0
40		IGF-2	extracellular region	5	0
41		IGF-2 receptor	membrane	2	0
42		Insulin	extracellular region	3	0
43		Insulin processed	extracellular region	1	0
44		Insulin receptor	membrane	4	0
45		IRS-1	cytoplasm	2	0
46		IRS-2	cytoplasm	3	0
47		ITGA6	membrane	2	0
48		JAK1	cytoplasm	5	0
49		JAK2	cytoplasm	5	0
50		Kallikrein 3 (PSA)	extracellular region	2	0
51		KLHL7	nucleus	1	0
52		Lef-1	nucleus	4	1
53		MKL1	cytoplasm	1	0
54		MMP-14	membrane	1	0
55		MSMB	cytoplasm	2	0
56		NDUFV1	membrane	1	0
57		NF-AT2(NFATC1)	nucleus	1	0
58		NipSnap1	cytoplasm	1	0
59		NR1	membrane	1	0
60		NUCB2	cytoplasm	2	0
61		Oct-3/4	nucleus	2	0
62		p70 S6 kinase1	cytoplasm	2	0
63		p90Rsk	cytoplasm	2	0
64		PARG	cytoplasm	1	0
65		PBR	cytoplasm	1	0
66		PCY1A	cytoplasm	2	0
67		PDK (PDPK1)	cytoplasm	3	0
68		PI3K cat class IA	cytoplasm	2	0
69		PI3K reg class IA	cytoplasm	5	0
70		PtdIns(3,4,5)P3 intracellular	cytoplasm	3	0
71		PtdIns(4,5)P2 intracellular	cytoplasm	1	0
72		RAD23A	cytoplasm	1	0
73		RAIDD	cytoplasm	1	0
74		RBM9	nucleus	1	0
75		RIG-G	cytoplasm	1	0
76		RUNX1b	nucleus	3	3
77		RUVBL1	nucleus	1	0
78		SAMHD1	cytoplasm	2	0
79		SCAMP3	cytoplasm	1	0
80		Shc	cytoplasm	2	0
81		SHP-2	cytoplasm	2	0
82		SKP2	cytoplasm	3	0
83		SLC12A3	membrane	2	0
84		SLC25A44	membrane	1	0
85		SND1	nucleus	2	0
86		SOCS2	cytoplasm	4	0
87		SSR-delta	cytoplasm	1	0
88		STAT1	nucleus	18	0
89		STAT3	nucleus	10	0
90		STAT5	nucleus	6	1
91		STAT5B	nucleus	6	1
92		STAT6	nucleus	6	0
93		Tankyrase 2	cytoplasm	1	0
94		TBDN100	cytoplasm	1	0
95		Tcf(Lef)	nucleus	7	3
96		TCF7 (TCF1)	nucleus	3	1
97		TCF7L2 (TCF4)	nucleus	7	1
98		TY3H	cytoplasm	2	0
99		Xpnpep3	cytoplasm	3	0

## Sheet: Transcription factors
#		Name	Edges		Edges In		Edges Out
1		AML1 (RUNX1)	13	3	6	1	7	2
2		AML1/ETO fusion protein	5	3	3	3	2	0
3		c-Myc	35	0	5	0	30	0
4		CREB1	21	0	1	0	20	0
5		CTCF	2	0	2	0	0	0
6		ETO	2	1	1	0	1	1
7		Lef-1	4	1	1	0	3	1
8		NF-AT2(NFATC1)	1	0	1	0	0	0
9		Oct-3/4	2	0	2	0	0	0
10		RUNX1b	3	3	1	1	2	2
11		STAT1	18	0	2	0	16	0
12		STAT3	10	0	3	0	7	0
13		STAT5	6	1	3	1	3	0
14		STAT5B	6	1	1	0	5	1
15		STAT6	6	0	2	0	4	0
16		Tcf(Lef)	7	3	3	3	4	0
17		TCF7 (TCF1)	3	1	2	0	1	1
18		TCF7L2 (TCF4)	7	1	1	0	6	1

## Sheet: Membrane receptors
#		Name	Edges		Edges In		Edges Out
1		GLVR1	1	0	1	0	0	0
2		IGF-2 receptor	2	0	1	0	1	0
3		ITGA6	2	0	2	0	0	0

## Sheet: Secreted proteins & peptide
#		Name	Edges		Edges In		Edges Out
1		IGF-2	5	0	2	0	3	0
2		Insulin	3	0	2	0	1	0
3		Insulin processed	1	0	0	0	1	0

## Sheet: Processes
#	Process	%	p-Value	Genes from Active Data
1	cellular response to organic substance	44.21	6.009e-26	CCND1
2	cellular response to chemical stimulus	48.42	3.688e-25	There are no genes associated with this GO process
3	response to organic substance	53.68	9.136e-25	CCND1
4	cellular response to peptide hormone stimulus	25.26	2.68e-21	There are no genes associated with this GO process
5	positive regulation of cellular metabolic process	45.26	6.947e-21	There are no genes associated with this GO process
6	positive regulation of macromolecule biosynthetic process	38.95	9.573e-21	There are no genes associated with this GO process
7	positive regulation of macromolecule metabolic process	44.21	1.854e-20	There are no genes associated with this GO process
8	mammary gland development	18.95	3.804e-20	There are no genes associated with this GO process
9	positive regulation of biological process	60	3.837e-20	There are no genes associated with this GO process
10	enzyme linked receptor protein signaling pathway	31.58	5.592e-20	There are no genes associated with this GO process
11	positive regulation of metabolic process	45.26	5.654e-20	There are no genes associated with this GO process
12	response to endogenous stimulus	38.95	7.5e-20	There are no genes associated with this GO process

[truncated: 1 more sheets: Diseases]
