# Supplementary material for: Post genome-wide association studies functional characterization of prostate cancer risk loci
Source: BMC Genomics. 2013 Dec 9;14(Suppl 8):S9. doi: 10.1186/1471-2164-14-S8-S9 (PMC4042239; doi:10.1186/1471-2164-14-S8-S9)
Supplement: Additional file 7 — Summary of the identified 40 SNP blocks of 1154 SNPs which were functionally interpreted with a gene. [file 1471-2164-14-S8-S9-S7.xlsx]

## Sheet: out
CHR	BP1	BP2	KB	NSNPS	TSNPS	SNPS
chr2	173001808	173424965	423.157	71	118	rs12621278|rs12621278|rs1574259|rs13410475|rs1574256|rs12052253|rs16860397|rs10207654|rs10207640|rs12052385|rs3762618|rs4405725|rs16860419|rs115112210|rs16860426|rs79416408|rs78181761|rs76837457|rs80010354|rs74483274|rs77167534|rs56892098|rs57878744|rs28485589|rs79160711|rs116532339|rs75689576|rs75979419|rs75888567|rs12622724|rs12613307|rs74461567|rs116108611|rs16860478|rs55867175|rs16860513|rs16…
chr2	43355306	43443833	88.527	5		rs1465618|rs1465618|rs4340576|rs6714624|rs11693801|rs6544638
chr2	62958408	63154668	196.26	5		rs6545977|rs6545977|rs58235267|rs2539982|rs2539981|rs2710647
chr2	62712650	63319967	607.317	37		rs721048|rs721048|rs2710646|rs17432497|rs2553041|rs62179314|rs62179283|rs62177751|rs62177748|rs62180310|rs77756925|rs62180320|rs17408652|rs7568224|rs17408841|rs2421862|rs62180322|rs13411657|rs62177792|rs1850984|rs13422328|rs17432775|rs13431765|rs62180324|rs7605319|rs13427868|rs17432684|rs17348134|rs13417792|rs6718609|rs62179277|rs62180323|rs62180317|rs62177782|rs10203263|rs10169579|rs62177680|rs5…
chr3	129291192	129605510	314.318	100	112	rs10934853|rs10934853|rs4857841|rs4323023|rs3849531|rs1735549|rs1735546|rs4555544|rs13434079|rs9843281|rs78914317|rs4857878|rs4857877|rs9830294|rs6777054|rs6775988|rs4857838|rs9873786|rs6439122|rs7372902|rs9845651|rs9857235|rs9847576|rs9879866|rs9879865|rs6439121|rs4384971|rs6770140|rs4857875|rs4857874|rs4857873|rs4857872|rs4857871|rs11707297|rs7372439|rs6439119|rs2811508|rs2687720|rs2492285|rs28…
chr3	87244991	87319480	74.489	7		rs17181170|rs17181170|rs4527381|rs6805890|rs17181079|rs9872824|rs11918292|rs4859044
chr3	87202941	87230612	27.671	5		rs12714674|rs12714674|rs17023902|rs78718649|rs78269931|rs75219487
chr4	95672758	95811400	138.642	84	180	rs12500426|rs12500426|rs10019505|rs4634230|rs7662466|rs12648941|rs2172448|rs6532491|rs10034824|rs3843444|rs3805266|rs902981|rs6854173|rs12639623|rs10033326|rs10019142|rs12639980|rs2047025|rs7697149|rs12639887|rs3805263|rs5013417|rs3805264|rs13135257|rs973995|rs2452601|rs11725849|rs11725850|rs11732687|rs6853490|rs13122786|rs12649976|rs2510772|rs12642449|rs2452589|rs11723532|rs11734014|rs35959898|r…
chr4	95657737	95809181	151.444	55		rs17021918|rs17021918|rs7674144|rs2280003|rs13121500|rs12505788|rs12500116|rs7694162|rs7659399|rs61597100|rs10015716|rs6837308|rs7679542|rs4699316|rs6817664|rs10590|rs1043848|rs3762876|rs17021972|rs6822544|rs2510767|rs2452592|rs2136486|rs12511169|rs2452590|rs35964087|rs2452591|rs12510147|rs66542996|rs35044129|rs7682375|rs6845201|rs4699540|rs4699299|rs2452009|rs2452598|rs2452597|rs3133150|rs149311…
chr4	106268596	106484797	216.201	41		rs7679673|rs7679673|rs10007915|rs1015521|rs6533182|rs7663401|rs2007403|rs6533183|rs2047409|rs11735256|rs6839705|rs7674220|rs2047408|rs1391439|rs4698932|rs1391441|rs7655890|rs1391438|rs2647250|rs1391440|rs2454205|rs7683416|rs62330911|rs2647246|rs2647247|rs2647248|rs2133086|rs7678440|rs1032625|rs2726459|rs2726521|rs2726520|rs2726519|rs2647244|rs7670522|rs2726458|rs2647230|rs2726518|rs2726475|rs2466…
chr6	160501364	160501364	0	1	27	rs651164|rs651164
chr6	160660711	160792642	131.931	26		rs9364554|rs9364554|rs1112444|rs12194182|rs3105751|rs7740824|rs10455782|rs7758229|rs3123636|rs2661839|rs3106164|rs388170|rs9365164|rs2292334|rs2048327|rs9355288|rs7769879|rs3918285|rs3918286|rs1810126|rs3088442|rs3120137|rs3103347|rs3120139|rs3125050|rs3103349|rs3106166
chr7	27900381	27997011	96.63	34	63	rs10486567|rs10486567|rs67152137|rs17156041|rs7808935|rs11982766|rs67746093|rs11971132|rs757136|rs10807843|rs2040668|rs757137|rs757138|rs739704|rs38504|rs38507|rs12668668|rs6969285|rs9791862|rs72598552|rs72598551|rs62451116|rs12666447|rs12666442|rs72598569|rs12671866|rs72598573|rs253310|rs38513|rs38517|rs62451117|rs6968704|rs2107821|rs2107822|rs62451112
chr7	97508090	97664276	156.186	29		rs6465657|rs6465657|rs6465658|rs6965016|rs17435847|rs6958572|rs34320230|rs17435590|rs6977321|rs11768309|rs3801294|rs11764933|rs2132276|rs12666406|rs6967926|rs7804318|rs11763970|rs7791463|rs11765552|rs705308|rs6465654|rs11767962|rs11762534|rs10953238|rs847580|rs10270222|rs1495525|rs951988|rs10242903|rs41278842
chr8	128541824	128593596	51.772	17	265	rs1447295|rs1447295|rs4871802|rs6470520|rs6470519|rs10109700|rs4871801|rs2121630|rs1447292|rs4242384|rs7814837|rs6470518|rs7826179|rs1447296|rs7818556|rs4242382|rs9643226|rs7824868
chr8	23565803	23595816	30.013	10		rs1512268|rs1512268|rs4872176|rs77096235|rs1567669|rs1971376|rs10503733|rs1512270|rs7006278|rs17296662|rs4872177
chr8	128384095	128448145	64.05	63		rs445114|rs445114|rs622856|rs622853|rs13256367|rs620861|rs443053|rs378854|rs7838810|rs366991|rs1395287|rs1668875|rs587948|rs453875|rs623401|rs35049703|rs62516012|rs35440286|rs10107982|rs10956359|rs594868|rs419018|rs382824|rs373616|rs13275275|rs10110330|rs978683|rs17464492|rs35112951|rs420101|rs389143|rs688201|rs687324|rs594869|rs436238|rs673745|rs688937|rs672888|rs418269|rs385278|rs670725|rs38320…
chr8	128389528	128417799	28.271	27		rs16902094|rs16902094|rs56736364|rs72728057|rs72728059|rs72728061|rs16902095|rs60163266|rs34585331|rs4506170|rs72712310|rs55717424|rs58104177|rs72712332|rs72712335|rs16902101|rs16902102|rs16902103|rs72712338|rs72712339|rs72712344|rs117874632|rs72712308|rs72712334|rs116881722|rs73336742|rs16902118|rs117510207
chr8	23486990	23534683	47.693	25		rs2928679|rs2928679|rs6995705|rs2978472|rs6557696|rs7009429|rs2942216|rs13267262|rs12545866|rs4871884|rs1810193|rs13264439|rs7008096|rs11135759|rs7004793|rs9650404|rs4872160|rs3942244|rs1512274|rs7813472|rs11994906|rs10866831|rs7817344|rs6983724|rs11995691|rs11135761
chr8	128541824	128593596	51.772	15		rs7818556|rs7818556|rs7814837|rs10109700|rs4871802|rs1447295|rs6470520|rs6470519|rs4871801|rs2121630|rs1447292|rs1447296|rs7826179|rs6470518|rs7824868|rs9643226
chr8	128541824	128593596	51.772	15		rs7814837|rs7814837|rs10109700|rs4871802|rs1447295|rs6470520|rs6470519|rs4871801|rs2121630|rs1447292|rs1447296|rs7826179|rs6470518|rs7818556|rs7824868|rs9643226
chr8	128384095	128448145	64.05	63		rs620861|rs620861|rs443053|rs13256367|rs622853|rs622856|rs445114|rs378854|rs7838810|rs366991|rs1395287|rs1668875|rs587948|rs453875|rs623401|rs35049703|rs62516012|rs35440286|rs10956359|rs10107982|rs594868|rs419018|rs382824|rs373616|rs13275275|rs10110330|rs978683|rs17464492|rs35112951|rs420101|rs389143|rs688201|rs687324|rs594869|rs436238|rs673745|rs688937|rs672888|rs418269|rs385278|rs670725|rs38320…
chr8	128476625	128497820	21.195	30		rs6983267|rs6983267|rs10505477|rs12682374|rs10808556|rs10505474|rs4871788|rs2060776|rs11778075|rs11784983|rs11998706|rs12678562|rs7837328|rs7837706|rs7837626|rs7837644|rs10956366|rs10956367|rs10956369|rs7013328|rs10956370|rs7018367|rs7018371|rs7018368|rs871135|rs10808557|rs4276648|rs4871022|rs6998061|rs3847137|rs10956368
chr9	123462115	123468492	6.377	10	10	rs1571801|rs1571801|rs71509575|rs35101286|rs34251673|rs1984038|rs79421848|rs1984037|rs1571805|rs13290194|rs34049944
chr10	51161131	51219502	58.371	80	185	rs10993994|rs10993994|rs4486572|rs10826127|rs10826125|rs4554834|rs6481329|rs7081532|rs4935162|rs3123078|rs2611489|rs2249986|rs2843550|rs2843549|rs3101227|rs57263518|rs2843546|rs2611507|rs2611508|rs2926494|rs7477953|rs7098889|rs7075009|rs11006274|rs10763588|rs10763576|rs7914347|rs10763546|rs10763534|rs9787697|rs4630241|rs7920517|rs2843554|rs1585378|rs2611513|rs11005089|rs10825652|rs2337711|rs67289…
chr10	51159230	51219502	60.272	84		rs3123078|rs3123078|rs2611489|rs4935162|rs7081532|rs2249986|rs2843550|rs2843549|rs3101227|rs6481329|rs4554834|rs10826125|rs10826127|rs57263518|rs2843546|rs2611507|rs4486572|rs2611508|rs2926494|rs2843554|rs1585378|rs7920517|rs4630241|rs9787697|rs2611513|rs10763534|rs10763546|rs7914347|rs10763576|rs11005089|rs10825652|rs10763588|rs11006274|rs7075009|rs7098889|rs7477953|rs2337711|rs67289834|rs707783…
chr10	126640686	126728434	87.748	21		rs4962416|rs4962416|rs4962720|rs4962419|rs12771627|rs12769019|rs11598549|rs12782469|rs4962418|rs7077275|rs11245458|rs11245455|rs1561589|rs3012065|rs3012066|rs11245446|rs2946995|rs11245456|rs11245453|rs2946996|rs1970811|rs750599
chr11	68730546	68764690	34.144	2	45	rs10896450|rs10896450|rs4255548
chr11	68645506	68716760	71.254	25		rs12418451|rs12418451|rs12798031|rs12418948|rs7104354|rs2924538|rs34662054|rs10896438|rs12809032|rs11228553|rs7929203|rs11228521|rs7126281|rs7928319|rs10896437|rs2924525|rs10792026|rs10792025|rs12796066|rs2924540|rs3019748|rs3750970|rs2924528|rs3019749|rs2924553|rs10896433
chr11	2162902	2191266	28.364	4		rs7127900|rs7127900|rs10840606|rs11564708|rs11043147
chr11	68772304	68782129	9.825	2		rs12282656|rs12282656|rs12792211
chr11	33149092	68764690	35615.6	12		rs10896450|rs10896450|rs4255548|rs11649743|rs62073542|rs718961|rs718960|rs12951345|rs4795218|rs11658433|rs17138469|rs4794758|rs7223387
chr17	66616533	66710651	94.118	110	157	rs1859962|rs1859962|rs8072254|rs991429|rs8071558|rs9901566|rs17765344|rs9889335|rs6501436|rs9911515|rs984434|rs17765332|rs7222314|rs1859963|rs8068266|rs8072735|rs9893698|rs4793529|rs6501437|rs6501438|rs2190696|rs2190697|rs6501439|rs8080184|rs8079315|rs2159034|rs1014000|rs1013999|rs61193653|rs17224666|rs9783828|rs9783825|rs56347314|rs9783826|rs9302932|rs2367257|rs2367258|rs6501440|rs6501441|rs6501…
chr17	33170413	33178234	7.821	19		rs4430796|rs4430796|rs11651755|rs8064454|rs11651052|rs10908278|rs11263763|rs2005705|rs757209|rs7501939|rs4239217|rs11658063|rs11657964|rs11263762|rs7405696|rs12601991|rs9901746|rs12453443|rs757210|rs757211
chr17	33167135	56056615	22889.5	28		rs7501939|rs7501939|rs11657964|rs4239217|rs11658063|rs8064454|rs11651052|rs11651755|rs10908278|rs4430796|rs757210|rs2005705|rs11263763|rs7405776|rs757209|rs11263762|rs7405696|rs12601991|rs9901746|rs2735839|rs2569735|rs1058205|rs62113216|rs76765083|rs62113214|rs17632542|rs62113212|rs174776|rs266878
chr19	43419480	43469566	50.086	23	39	rs12976534|rs12976534|rs4803934|rs7250689|rs12981216|rs12610267|rs12611084|rs11083450|rs11668070|rs8100395|rs4803899|rs7247241|rs3786877|rs3786878|rs10048529|rs8101725|rs12608697|rs36035956|rs12611009|rs3826896|rs2060243|rs8100926|rs8101185|rs34565749
chr19	46677427	46697333	19.906	16		rs887391|rs887391|rs6508980|rs8107333|rs11672691|rs2079811|rs2316974|rs4802119|rs758643|rs74738513|rs6508981|rs887392|rs2191139|rs1005643|rs8112363|rs7248215|rs8105519
chr22	38764703	38857006	92.303	38	38	rs9623117|rs9623117|rs7290298|rs7291691|rs75942214|rs9611257|rs6001740|rs6001734|rs5995808|rs6001728|rs6001749|rs6001773|rs9611267|rs713639|rs6001774|rs8136657|rs2018458|rs6001787|rs7288882|rs7288667|rs6001743|rs714020|rs28837144|rs6001741|rs7292999|rs9611261|rs9611262|rs7292602|rs9607685|rs7290587|rs9607686|rs6001762|rs6001763|rs6001765|rs6519216|rs7284980|rs11705409|rs34419824|rs34584683
chrX	51246423	51258412	11.989	2	4	rs5945572|rs5945572|rs5945619
chrX	51226797	51258412	31.615	2		rs1327301|rs1327301|rs5945619
CHR Chromosome identifier
BP1 The start position (base-pair units) of this block
BP2 The end position (base-pair units) of this block
KB The kilobase distanced spanned by this block
NSNPS The number of SNPs in this block
TSNPS The number of SNPs in this Chromosome
SNPS List of SNPs in this block
